# Supplementary material for: Effectiveness of ITS and sub-regions as DNA barcode markers for the identification of Basidiomycota (Fungi)
Source: BMC Microbiol. 2017 Feb 23;17:42. doi: 10.1186/s12866-017-0958-x (PMC5322588; doi:10.1186/s12866-017-0958-x)
Supplement: Additional file 1: — List of species used in this study, their accession and taxon ID in GenBank and taxonomic affiliations. (XLSX 345 kb) [file 12866_2017_958_MOESM1_ESM.xlsx]

## Sheet: Sheet1
Accession ID	Taxon ID	Species	Genera	Family	Order	Class	Subphyla
KF951293	500516	Laetiporus gilbertsonii	Laetiporus	Fomitopsidaceae	Polyporales	Agaricomycetes	Agaricomycotina
JN684769	500516	Laetiporus gilbertsonii	Laetiporus	Fomitopsidaceae	Polyporales	Agaricomycetes	Agaricomycotina
JN684767	500516	Laetiporus gilbertsonii	Laetiporus	Fomitopsidaceae	Polyporales	Agaricomycetes	Agaricomycotina
KJ834606	176810	Russula insignis	Russula	Russulaceae	Russulales	Agaricomycetes	Agaricomycotina
KJ834603	176810	Russula insignis	Russula	Russulaceae	Russulales	Agaricomycetes	Agaricomycotina
KJ834602	176810	Russula insignis	Russula	Russulaceae	Russulales	Agaricomycetes	Agaricomycotina
KJ834553	176810	Russula insignis	Russula	Russulaceae	Russulales	Agaricomycetes	Agaricomycotina
KM085392	176833	Russula betularum	Russula	Russulaceae	Russulales	Agaricomycetes	Agaricomycotina
GU220371	176833	Russula betularum	Russula	Russulaceae	Russulales	Agaricomycetes	Agaricomycotina
EU598183	176833	Russula betularum	Russula	Russulaceae	Russulales	Agaricomycetes	Agaricomycotina
AJ534937	176833	Russula betularum	Russula	Russulaceae	Russulales	Agaricomycetes	Agaricomycotina
KF359616	512077	Russula cascadensis	Russula	Russulaceae	Russulales	Agaricomycetes	Agaricomycotina
KJ146726	512077	Russula cascadensis	Russula	Russulaceae	Russulales	Agaricomycetes	Agaricomycotina
KF007192	512077	Russula cascadensis	Russula	Russulaceae	Russulales	Agaricomycetes	Agaricomycotina
FJ845426	512077	Russula cascadensis	Russula	Russulaceae	Russulales	Agaricomycetes	Agaricomycotina
EU526006	512077	Russula cascadensis	Russula	Russulaceae	Russulales	Agaricomycetes	Agaricomycotina
HM240541	512077	Russula cascadensis	Russula	Russulaceae	Russulales	Agaricomycetes	Agaricomycotina
KJ419921	857007	Butyriboletus subappendiculatus	Butyriboletus	Boletaceae	Boletales	Agaricomycetes	Agaricomycotina
JN903700	857007	Butyriboletus subappendiculatus	Butyriboletus	Boletaceae	Boletales	Agaricomycetes	Agaricomycotina
JN903699	857007	Butyriboletus subappendiculatus	Butyriboletus	Boletaceae	Boletales	Agaricomycetes	Agaricomycotina
JN903698	857007	Butyriboletus subappendiculatus	Butyriboletus	Boletaceae	Boletales	Agaricomycetes	Agaricomycotina
HM347653	857007	Butyriboletus subappendiculatus	Butyriboletus	Boletaceae	Boletales	Agaricomycetes	Agaricomycotina
KM409444	128775	Tomentella stuposa	Tomentella	Thelephoraceae	Thelephorales	Agaricomycetes	Agaricomycotina
KM409421	128775	Tomentella stuposa	Tomentella	Thelephoraceae	Thelephorales	Agaricomycetes	Agaricomycotina
JQ888213	128775	Tomentella stuposa	Tomentella	Thelephoraceae	Thelephorales	Agaricomycetes	Agaricomycotina
EF644117	128775	Tomentella stuposa	Tomentella	Thelephoraceae	Thelephorales	Agaricomycetes	Agaricomycotina
EU819523	128775	Tomentella stuposa	Tomentella	Thelephoraceae	Thelephorales	Agaricomycetes	Agaricomycotina
AY635177	128775	Tomentella stuposa	Tomentella	Thelephoraceae	Thelephorales	Agaricomycetes	Agaricomycotina
AY635168	128775	Tomentella stuposa	Tomentella	Thelephoraceae	Thelephorales	Agaricomycetes	Agaricomycotina
JF908128	156610	Inocybe cervicolor	Inocybe	Inocybaceae	Agaricales	Agaricomycetes	Agaricomycotina
JF908090	156610	Inocybe cervicolor	Inocybe	Inocybaceae	Agaricales	Agaricomycetes	Agaricomycotina
JQ801395	156610	Inocybe cervicolor	Inocybe	Inocybaceae	Agaricales	Agaricomycetes	Agaricomycotina
JQ801394	156610	Inocybe cervicolor	Inocybe	Inocybaceae	Agaricales	Agaricomycetes	Agaricomycotina
AM882937	156610	Inocybe cervicolor	Inocybe	Inocybaceae	Agaricales	Agaricomycetes	Agaricomycotina
EU526010	333290	Lactarius rubrilacteus	Lactarius	Russulaceae	Russulales	Agaricomycetes	Agaricomycotina
FJ627032	333290	Lactarius rubrilacteus	Lactarius	Russulaceae	Russulales	Agaricomycetes	Agaricomycotina
EF685085	333290	Lactarius rubrilacteus	Lactarius	Russulaceae	Russulales	Agaricomycetes	Agaricomycotina
EF685084	333290	Lactarius rubrilacteus	Lactarius	Russulaceae	Russulales	Agaricomycetes	Agaricomycotina
EF685083	333290	Lactarius rubrilacteus	Lactarius	Russulaceae	Russulales	Agaricomycetes	Agaricomycotina
KP012871	201226	Leucocoprinus cretaceus	Leucocoprinus	Agaricaceae	Agaricales	Agaricomycetes	Agaricomycotina
KM350688	201226	Leucocoprinus cretaceus	Leucocoprinus	Agaricaceae	Agaricales	Agaricomycetes	Agaricomycotina
AY176447	201226	Leucocoprinus cretaceus	Leucocoprinus	Agaricaceae	Agaricales	Agaricomycetes	Agaricomycotina
AF482861	201226	Leucocoprinus cretaceus	Leucocoprinus	Agaricaceae	Agaricales	Agaricomycetes	Agaricomycotina
KP835673	182038	Xeromphalina kauffmanii	Xeromphalina	Mycenaceae	Agaricales	Agaricomycetes	Agaricomycotina
KP835672	182038	Xeromphalina kauffmanii	Xeromphalina	Mycenaceae	Agaricales	Agaricomycetes	Agaricomycotina
KM024516	182038	Xeromphalina kauffmanii	Xeromphalina	Mycenaceae	Agaricales	Agaricomycetes	Agaricomycotina
KM024514	182038	Xeromphalina kauffmanii	Xeromphalina	Mycenaceae	Agaricales	Agaricomycetes	Agaricomycotina
KM024511	182038	Xeromphalina kauffmanii	Xeromphalina	Mycenaceae	Agaricales	Agaricomycetes	Agaricomycotina
KM024510	182038	Xeromphalina kauffmanii	Xeromphalina	Mycenaceae	Agaricales	Agaricomycetes	Agaricomycotina
KM024509	182038	Xeromphalina kauffmanii	Xeromphalina	Mycenaceae	Agaricales	Agaricomycetes	Agaricomycotina
KM024508	182038	Xeromphalina kauffmanii	Xeromphalina	Mycenaceae	Agaricales	Agaricomycetes	Agaricomycotina
KM024507	182038	Xeromphalina kauffmanii	Xeromphalina	Mycenaceae	Agaricales	Agaricomycetes	Agaricomycotina
KM024504	182038	Xeromphalina kauffmanii	Xeromphalina	Mycenaceae	Agaricales	Agaricomycetes	Agaricomycotina
KM024499	182038	Xeromphalina kauffmanii	Xeromphalina	Mycenaceae	Agaricales	Agaricomycetes	Agaricomycotina
KM024498	182038	Xeromphalina kauffmanii	Xeromphalina	Mycenaceae	Agaricales	Agaricomycetes	Agaricomycotina
KM024497	182038	Xeromphalina kauffmanii	Xeromphalina	Mycenaceae	Agaricales	Agaricomycetes	Agaricomycotina
KM024496	182038	Xeromphalina kauffmanii	Xeromphalina	Mycenaceae	Agaricales	Agaricomycetes	Agaricomycotina
KM024494	182038	Xeromphalina kauffmanii	Xeromphalina	Mycenaceae	Agaricales	Agaricomycetes	Agaricomycotina
KM024493	182038	Xeromphalina kauffmanii	Xeromphalina	Mycenaceae	Agaricales	Agaricomycetes	Agaricomycotina
KM024492	182038	Xeromphalina kauffmanii	Xeromphalina	Mycenaceae	Agaricales	Agaricomycetes	Agaricomycotina
KM024490	182038	Xeromphalina kauffmanii	Xeromphalina	Mycenaceae	Agaricales	Agaricomycetes	Agaricomycotina
KM024489	182038	Xeromphalina kauffmanii	Xeromphalina	Mycenaceae	Agaricales	Agaricomycetes	Agaricomycotina
KM024476	182038	Xeromphalina kauffmanii	Xeromphalina	Mycenaceae	Agaricales	Agaricomycetes	Agaricomycotina
KM024475	182038	Xeromphalina kauffmanii	Xeromphalina	Mycenaceae	Agaricales	Agaricomycetes	Agaricomycotina
KM024474	182038	Xeromphalina kauffmanii	Xeromphalina	Mycenaceae	Agaricales	Agaricomycetes	Agaricomycotina
FJ039642	171475	Cortinarius corrosus	Cortinarius	Cortinariaceae	Agaricales	Agaricomycetes	Agaricomycotina
FJ039641	171475	Cortinarius corrosus	Cortinarius	Cortinariaceae	Agaricales	Agaricomycetes	Agaricomycotina
EU057057	171475	Cortinarius corrosus	Cortinarius	Cortinariaceae	Agaricales	Agaricomycetes	Agaricomycotina
EU056975	171475	Cortinarius corrosus	Cortinarius	Cortinariaceae	Agaricales	Agaricomycetes	Agaricomycotina
NR_131841	1539016	Cortinarius alboglobosus	Cortinarius	Cortinariaceae	Agaricales	Agaricomycetes	Agaricomycotina
KM273101	1539016	Cortinarius alboglobosus	Cortinarius	Cortinariaceae	Agaricales	Agaricomycetes	Agaricomycotina
KM273100	1539016	Cortinarius alboglobosus	Cortinarius	Cortinariaceae	Agaricales	Agaricomycetes	Agaricomycotina
KM273099	1539016	Cortinarius alboglobosus	Cortinarius	Cortinariaceae	Agaricales	Agaricomycetes	Agaricomycotina
KM273098	1539016	Cortinarius alboglobosus	Cortinarius	Cortinariaceae	Agaricales	Agaricomycetes	Agaricomycotina
KM273097	1539016	Cortinarius alboglobosus	Cortinarius	Cortinariaceae	Agaricales	Agaricomycetes	Agaricomycotina
KM273096	1539016	Cortinarius alboglobosus	Cortinarius	Cortinariaceae	Agaricales	Agaricomycetes	Agaricomycotina
KM273095	1539016	Cortinarius alboglobosus	Cortinarius	Cortinariaceae	Agaricales	Agaricomycetes	Agaricomycotina
KM273094	1539016	Cortinarius alboglobosus	Cortinarius	Cortinariaceae	Agaricales	Agaricomycetes	Agaricomycotina
KM273093	1539016	Cortinarius alboglobosus	Cortinarius	Cortinariaceae	Agaricales	Agaricomycetes	Agaricomycotina
AF325630	171466	Naucoria escharoides	Naucoria	Strophariaceae	Agaricales	Agaricomycetes	Agaricomycotina
GQ924687	171466	Naucoria escharoides	Naucoria	Strophariaceae	Agaricales	Agaricomycetes	Agaricomycotina
GQ398240	171466	Naucoria escharoides	Naucoria	Strophariaceae	Agaricales	Agaricomycetes	Agaricomycotina
AY900085	171466	Naucoria escharoides	Naucoria	Strophariaceae	Agaricales	Agaricomycetes	Agaricomycotina
AY900084	171466	Naucoria escharoides	Naucoria	Strophariaceae	Agaricales	Agaricomycetes	Agaricomycotina
AY900083	171466	Naucoria escharoides	Naucoria	Strophariaceae	Agaricales	Agaricomycetes	Agaricomycotina
AY900081	171466	Naucoria escharoides	Naucoria	Strophariaceae	Agaricales	Agaricomycetes	Agaricomycotina
AY900080	171466	Naucoria escharoides	Naucoria	Strophariaceae	Agaricales	Agaricomycetes	Agaricomycotina
AY900079	171466	Naucoria escharoides	Naucoria	Strophariaceae	Agaricales	Agaricomycetes	Agaricomycotina
AY900078	171466	Naucoria escharoides	Naucoria	Strophariaceae	Agaricales	Agaricomycetes	Agaricomycotina
EU231953	495284	Boletus quercophilus	Boletus	Boletaceae	Boletales	Agaricomycetes	Agaricomycotina
EU231952	495284	Boletus quercophilus	Boletus	Boletaceae	Boletales	Agaricomycetes	Agaricomycotina
JN020987	495284	Boletus quercophilus	Boletus	Boletaceae	Boletales	Agaricomycetes	Agaricomycotina
FJ039669	304738	Cortinarius papulosus	Cortinarius	Cortinariaceae	Agaricales	Agaricomycetes	Agaricomycotina
FJ039668	304738	Cortinarius papulosus	Cortinarius	Cortinariaceae	Agaricales	Agaricomycetes	Agaricomycotina
KF732630	304738	Cortinarius papulosus	Cortinarius	Cortinariaceae	Agaricales	Agaricomycetes	Agaricomycotina
GQ159779	304738	Cortinarius papulosus	Cortinarius	Cortinariaceae	Agaricales	Agaricomycetes	Agaricomycotina
AY669555	304738	Cortinarius papulosus	Cortinarius	Cortinariaceae	Agaricales	Agaricomycetes	Agaricomycotina
FN663149	109899	Sebacina vermifera	Sebacina	Sebacinaceae	Sebacinales	Agaricomycetes	Agaricomycotina
FN663146	109899	Sebacina vermifera	Sebacina	Sebacinaceae	Sebacinales	Agaricomycetes	Agaricomycotina
FN663145	109899	Sebacina vermifera	Sebacina	Sebacinaceae	Sebacinales	Agaricomycetes	Agaricomycotina
FN663144	109899	Sebacina vermifera	Sebacina	Sebacinaceae	Sebacinales	Agaricomycetes	Agaricomycotina
FN663143	109899	Sebacina vermifera	Sebacina	Sebacinaceae	Sebacinales	Agaricomycetes	Agaricomycotina
FN663142	109899	Sebacina vermifera	Sebacina	Sebacinaceae	Sebacinales	Agaricomycetes	Agaricomycotina
FN663140	109899	Sebacina vermifera	Sebacina	Sebacinaceae	Sebacinales	Agaricomycetes	Agaricomycotina
FN663139	109899	Sebacina vermifera	Sebacina	Sebacinaceae	Sebacinales	Agaricomycetes	Agaricomycotina
FN663138	109899	Sebacina vermifera	Sebacina	Sebacinaceae	Sebacinales	Agaricomycetes	Agaricomycotina
FN663135	109899	Sebacina vermifera	Sebacina	Sebacinaceae	Sebacinales	Agaricomycetes	Agaricomycotina
FN663134	109899	Sebacina vermifera	Sebacina	Sebacinaceae	Sebacinales	Agaricomycetes	Agaricomycotina
FN663133	109899	Sebacina vermifera	Sebacina	Sebacinaceae	Sebacinales	Agaricomycetes	Agaricomycotina
FN663131	109899	Sebacina vermifera	Sebacina	Sebacinaceae	Sebacinales	Agaricomycetes	Agaricomycotina
EU626002	109899	Sebacina vermifera	Sebacina	Sebacinaceae	Sebacinales	Agaricomycetes	Agaricomycotina
EU626001	109899	Sebacina vermifera	Sebacina	Sebacinaceae	Sebacinales	Agaricomycetes	Agaricomycotina
EU625999	109899	Sebacina vermifera	Sebacina	Sebacinaceae	Sebacinales	Agaricomycetes	Agaricomycotina
EU625998	109899	Sebacina vermifera	Sebacina	Sebacinaceae	Sebacinales	Agaricomycetes	Agaricomycotina
EU625997	109899	Sebacina vermifera	Sebacina	Sebacinaceae	Sebacinales	Agaricomycetes	Agaricomycotina
EU625996	109899	Sebacina vermifera	Sebacina	Sebacinaceae	Sebacinales	Agaricomycetes	Agaricomycotina
EU625995	109899	Sebacina vermifera	Sebacina	Sebacinaceae	Sebacinales	Agaricomycetes	Agaricomycotina
EU625992	109899	Sebacina vermifera	Sebacina	Sebacinaceae	Sebacinales	Agaricomycetes	Agaricomycotina
EU625991	109899	Sebacina vermifera	Sebacina	Sebacinaceae	Sebacinales	Agaricomycetes	Agaricomycotina
DQ983814	109899	Sebacina vermifera	Sebacina	Sebacinaceae	Sebacinales	Agaricomycetes	Agaricomycotina
JF907756	67736	Amanita vaginata	Amanita	Amanitaceae	Agaricales	Agaricomycetes	Agaricomycotina
KM085387	67736	Amanita vaginata	Amanita	Amanitaceae	Agaricales	Agaricomycetes	Agaricomycotina
KF017950	67736	Amanita vaginata	Amanita	Amanitaceae	Agaricales	Agaricomycetes	Agaricomycotina
KF017949	67736	Amanita vaginata	Amanita	Amanitaceae	Agaricales	Agaricomycetes	Agaricomycotina
KF017948	67736	Amanita vaginata	Amanita	Amanitaceae	Agaricales	Agaricomycetes	Agaricomycotina
KF306094	67736	Amanita vaginata	Amanita	Amanitaceae	Agaricales	Agaricomycetes	Agaricomycotina
JF899549	67736	Amanita vaginata	Amanita	Amanitaceae	Agaricales	Agaricomycetes	Agaricomycotina
GU220372	67736	Amanita vaginata	Amanita	Amanitaceae	Agaricales	Agaricomycetes	Agaricomycotina
GQ397988	67736	Amanita vaginata	Amanita	Amanitaceae	Agaricales	Agaricomycetes	Agaricomycotina
EU819489	67736	Amanita vaginata	Amanita	Amanitaceae	Agaricales	Agaricomycetes	Agaricomycotina
AB458889	67736	Amanita vaginata	Amanita	Amanitaceae	Agaricales	Agaricomycetes	Agaricomycotina
AJ889925	67736	Amanita vaginata	Amanita	Amanitaceae	Agaricales	Agaricomycetes	Agaricomycotina
AY292453	236978	Helicobasidium longisporum II	Helicobasidium	Helicobasidiaceae	Helicobasidiales	Pucciniomycetes	Pucciniomycotina
AY292447	236978	Helicobasidium longisporum II	Helicobasidium	Helicobasidiaceae	Helicobasidiales	Pucciniomycetes	Pucciniomycotina
AY292445	236978	Helicobasidium longisporum II	Helicobasidium	Helicobasidiaceae	Helicobasidiales	Pucciniomycetes	Pucciniomycotina
AY292426	236978	Helicobasidium longisporum II	Helicobasidium	Helicobasidiaceae	Helicobasidiales	Pucciniomycetes	Pucciniomycotina
JN255250	1156456	Pleurotus giganteus	Pleurotus	Pleurotaceae	Agaricales	Agaricomycetes	Agaricomycotina
KP012953	1156456	Pleurotus giganteus	Pleurotus	Pleurotaceae	Agaricales	Agaricomycetes	Agaricomycotina
KP012913	1156456	Pleurotus giganteus	Pleurotus	Pleurotaceae	Agaricales	Agaricomycetes	Agaricomycotina
KM985664	1156456	Pleurotus giganteus	Pleurotus	Pleurotaceae	Agaricales	Agaricomycetes	Agaricomycotina
JF908162	467844	Inocybe squamata	Inocybe	Inocybaceae	Agaricales	Agaricomycetes	Agaricomycotina
FJ904136	467844	Inocybe squamata	Inocybe	Inocybaceae	Agaricales	Agaricomycetes	Agaricomycotina
FJ904132	467844	Inocybe squamata	Inocybe	Inocybaceae	Agaricales	Agaricomycetes	Agaricomycotina
AM882783	467844	Inocybe squamata	Inocybe	Inocybaceae	Agaricales	Agaricomycetes	Agaricomycotina
AM882780	467844	Inocybe squamata	Inocybe	Inocybaceae	Agaricales	Agaricomycetes	Agaricomycotina
AM882778	467844	Inocybe squamata	Inocybe	Inocybaceae	Agaricales	Agaricomycetes	Agaricomycotina
EU231985	495278	Boletus edulis var. clavipes	Boletus	Boletaceae	Boletales	Agaricomycetes	Agaricomycotina
EU231980	495278	Boletus edulis var. clavipes	Boletus	Boletaceae	Boletales	Agaricomycetes	Agaricomycotina
EU231975	495278	Boletus edulis var. clavipes	Boletus	Boletaceae	Boletales	Agaricomycetes	Agaricomycotina
EU231974	495278	Boletus edulis var. clavipes	Boletus	Boletaceae	Boletales	Agaricomycetes	Agaricomycotina
JF797188	178396	Agaricus gennadii	Agaricus	Agaricaceae	Agaricales	Agaricomycetes	Agaricomycotina
AJ884636	178396	Agaricus gennadii	Agaricus	Agaricaceae	Agaricales	Agaricomycetes	Agaricomycotina
AJ884635	178396	Agaricus gennadii	Agaricus	Agaricaceae	Agaricales	Agaricomycetes	Agaricomycotina
AJ884634	178396	Agaricus gennadii	Agaricus	Agaricaceae	Agaricales	Agaricomycetes	Agaricomycotina
KP283491	139420	Polyporus brumalis	Polyporus	Polyporaceae	Polyporales	Agaricomycetes	Agaricomycotina
KP283490	139420	Polyporus brumalis	Polyporus	Polyporaceae	Polyporales	Agaricomycetes	Agaricomycotina
JX082346	139420	Polyporus brumalis	Polyporus	Polyporaceae	Polyporales	Agaricomycetes	Agaricomycotina
AY618250	139420	Polyporus brumalis	Polyporus	Polyporaceae	Polyporales	Agaricomycetes	Agaricomycotina
AB478886	139420	Polyporus brumalis	Polyporus	Polyporaceae	Polyporales	Agaricomycetes	Agaricomycotina
AB478885	139420	Polyporus brumalis	Polyporus	Polyporaceae	Polyporales	Agaricomycetes	Agaricomycotina
FJ039581	129145	Cortinarius mucosus	Cortinarius	Cortinariaceae	Agaricales	Agaricomycetes	Agaricomycotina
JF907890	129145	Cortinarius mucosus	Cortinarius	Cortinariaceae	Agaricales	Agaricomycetes	Agaricomycotina
JQ888161	129145	Cortinarius mucosus	Cortinarius	Cortinariaceae	Agaricales	Agaricomycetes	Agaricomycotina
AY669591	129145	Cortinarius mucosus	Cortinarius	Cortinariaceae	Agaricales	Agaricomycetes	Agaricomycotina
AF325574	129145	Cortinarius mucosus	Cortinarius	Cortinariaceae	Agaricales	Agaricomycetes	Agaricomycotina
DQ295114	129145	Cortinarius mucosus	Cortinarius	Cortinariaceae	Agaricales	Agaricomycetes	Agaricomycotina
AF182801	129145	Cortinarius mucosus	Cortinarius	Cortinariaceae	Agaricales	Agaricomycetes	Agaricomycotina
KM067861	137754	Laccaria pumila	Laccaria	Hydnangiaceae	Agaricales	Agaricomycetes	Agaricomycotina
KM067844	137754	Laccaria pumila	Laccaria	Hydnangiaceae	Agaricales	Agaricomycetes	Agaricomycotina
DQ149873	137754	Laccaria pumila	Laccaria	Hydnangiaceae	Agaricales	Agaricomycetes	Agaricomycotina
DQ149864	137754	Laccaria pumila	Laccaria	Hydnangiaceae	Agaricales	Agaricomycetes	Agaricomycotina
KJ001427	1502245	Entoloma phaeocyathus	Entoloma	Entolomataceae	Agaricales	Agaricomycetes	Agaricomycotina
KJ001426	1502245	Entoloma phaeocyathus	Entoloma	Entolomataceae	Agaricales	Agaricomycetes	Agaricomycotina
KJ001425	1502245	Entoloma phaeocyathus	Entoloma	Entolomataceae	Agaricales	Agaricomycetes	Agaricomycotina
KJ001424	1502245	Entoloma phaeocyathus	Entoloma	Entolomataceae	Agaricales	Agaricomycetes	Agaricomycotina
KJ001423	1502245	Entoloma phaeocyathus	Entoloma	Entolomataceae	Agaricales	Agaricomycetes	Agaricomycotina
KJ001422	1502245	Entoloma phaeocyathus	Entoloma	Entolomataceae	Agaricales	Agaricomycetes	Agaricomycotina
KJ001421	1502245	Entoloma phaeocyathus	Entoloma	Entolomataceae	Agaricales	Agaricomycetes	Agaricomycotina
KJ001420	1502245	Entoloma phaeocyathus	Entoloma	Entolomataceae	Agaricales	Agaricomycetes	Agaricomycotina
KJ001419	1502245	Entoloma phaeocyathus	Entoloma	Entolomataceae	Agaricales	Agaricomycetes	Agaricomycotina
KJ001418	1502245	Entoloma phaeocyathus	Entoloma	Entolomataceae	Agaricales	Agaricomycetes	Agaricomycotina
KJ001417	1502245	Entoloma phaeocyathus	Entoloma	Entolomataceae	Agaricales	Agaricomycetes	Agaricomycotina
KC585289	157705	Antrodia malicola	Antrodia	Fomitopsidaceae	Polyporales	Agaricomycetes	Agaricomycotina
KC585288	157705	Antrodia malicola	Antrodia	Fomitopsidaceae	Polyporales	Agaricomycetes	Agaricomycotina
KC585287	157705	Antrodia malicola	Antrodia	Fomitopsidaceae	Polyporales	Agaricomycetes	Agaricomycotina
KC585286	157705	Antrodia malicola	Antrodia	Fomitopsidaceae	Polyporales	Agaricomycetes	Agaricomycotina
KJ140667	157705	Antrodia malicola	Antrodia	Fomitopsidaceae	Polyporales	Agaricomycetes	Agaricomycotina
KJ140653	157705	Antrodia malicola	Antrodia	Fomitopsidaceae	Polyporales	Agaricomycetes	Agaricomycotina
KJ140629	157705	Antrodia malicola	Antrodia	Fomitopsidaceae	Polyporales	Agaricomycetes	Agaricomycotina
KJ140610	157705	Antrodia malicola	Antrodia	Fomitopsidaceae	Polyporales	Agaricomycetes	Agaricomycotina
KJ140609	157705	Antrodia malicola	Antrodia	Fomitopsidaceae	Polyporales	Agaricomycetes	Agaricomycotina
JQ700282	157705	Antrodia malicola	Antrodia	Fomitopsidaceae	Polyporales	Agaricomycetes	Agaricomycotina
FM872466	157705	Antrodia malicola	Antrodia	Fomitopsidaceae	Polyporales	Agaricomycetes	Agaricomycotina
KC585263	1333629	Amyloporia xantha	Amyloporia	Polyporaceae	Polyporales	Agaricomycetes	Agaricomycotina
KC585262	1333629	Amyloporia xantha	Amyloporia	Polyporaceae	Polyporales	Agaricomycetes	Agaricomycotina
KC585261	1333629	Amyloporia xantha	Amyloporia	Polyporaceae	Polyporales	Agaricomycetes	Agaricomycotina
KC585260	1333629	Amyloporia xantha	Amyloporia	Polyporaceae	Polyporales	Agaricomycetes	Agaricomycotina
KC585259	1333629	Amyloporia xantha	Amyloporia	Polyporaceae	Polyporales	Agaricomycetes	Agaricomycotina
KC585258	1333629	Amyloporia xantha	Amyloporia	Polyporaceae	Polyporales	Agaricomycetes	Agaricomycotina
KC585257	1333629	Amyloporia xantha	Amyloporia	Polyporaceae	Polyporales	Agaricomycetes	Agaricomycotina
KC585256	1333629	Amyloporia xantha	Amyloporia	Polyporaceae	Polyporales	Agaricomycetes	Agaricomycotina
KC585255	1333629	Amyloporia xantha	Amyloporia	Polyporaceae	Polyporales	Agaricomycetes	Agaricomycotina
KC585254	1333629	Amyloporia xantha	Amyloporia	Polyporaceae	Polyporales	Agaricomycetes	Agaricomycotina
KC951177	1333629	Amyloporia xantha	Amyloporia	Polyporaceae	Polyporales	Agaricomycetes	Agaricomycotina
KC951176	1333629	Amyloporia xantha	Amyloporia	Polyporaceae	Polyporales	Agaricomycetes	Agaricomycotina
KC951174	1333629	Amyloporia xantha	Amyloporia	Polyporaceae	Polyporales	Agaricomycetes	Agaricomycotina
KC951172	1333629	Amyloporia xantha	Amyloporia	Polyporaceae	Polyporales	Agaricomycetes	Agaricomycotina
KC951170	1333629	Amyloporia xantha	Amyloporia	Polyporaceae	Polyporales	Agaricomycetes	Agaricomycotina
KC951168	1333629	Amyloporia xantha	Amyloporia	Polyporaceae	Polyporales	Agaricomycetes	Agaricomycotina
KC951167	1333629	Amyloporia xantha	Amyloporia	Polyporaceae	Polyporales	Agaricomycetes	Agaricomycotina
KC951166	1333629	Amyloporia xantha	Amyloporia	Polyporaceae	Polyporales	Agaricomycetes	Agaricomycotina
KC951165	1333629	Amyloporia xantha	Amyloporia	Polyporaceae	Polyporales	Agaricomycetes	Agaricomycotina
KC951164	1333629	Amyloporia xantha	Amyloporia	Polyporaceae	Polyporales	Agaricomycetes	Agaricomycotina
KC951163	1333629	Amyloporia xantha	Amyloporia	Polyporaceae	Polyporales	Agaricomycetes	Agaricomycotina
KC951161	1333629	Amyloporia xantha	Amyloporia	Polyporaceae	Polyporales	Agaricomycetes	Agaricomycotina
KC951160	1333629	Amyloporia xantha	Amyloporia	Polyporaceae	Polyporales	Agaricomycetes	Agaricomycotina
KC951159	1333629	Amyloporia xantha	Amyloporia	Polyporaceae	Polyporales	Agaricomycetes	Agaricomycotina
KC951157	1333629	Amyloporia xantha	Amyloporia	Polyporaceae	Polyporales	Agaricomycetes	Agaricomycotina
KC951156	1333629	Amyloporia xantha	Amyloporia	Polyporaceae	Polyporales	Agaricomycetes	Agaricomycotina
KC951155	1333629	Amyloporia xantha	Amyloporia	Polyporaceae	Polyporales	Agaricomycetes	Agaricomycotina
KC951154	1333629	Amyloporia xantha	Amyloporia	Polyporaceae	Polyporales	Agaricomycetes	Agaricomycotina
KC951153	1333629	Amyloporia xantha	Amyloporia	Polyporaceae	Polyporales	Agaricomycetes	Agaricomycotina
KC951152	1333629	Amyloporia xantha	Amyloporia	Polyporaceae	Polyporales	Agaricomycetes	Agaricomycotina
JQ700269	1333629	Amyloporia xantha	Amyloporia	Polyporaceae	Polyporales	Agaricomycetes	Agaricomycotina
JF907913	304824	Cortinarius malachius	Cortinarius	Cortinariaceae	Agaricales	Agaricomycetes	Agaricomycotina
JQ888160	304824	Cortinarius malachius	Cortinarius	Cortinariaceae	Agaricales	Agaricomycetes	Agaricomycotina
AY669681	304824	Cortinarius malachius	Cortinarius	Cortinariaceae	Agaricales	Agaricomycetes	Agaricomycotina
AB291730	152964	Russula nigricans	Russula	Russulaceae	Russulales	Agaricomycetes	Agaricomycotina
AB291729	152964	Russula nigricans	Russula	Russulaceae	Russulales	Agaricomycetes	Agaricomycotina
AB291727	152964	Russula nigricans	Russula	Russulaceae	Russulales	Agaricomycetes	Agaricomycotina
AB291726	152964	Russula nigricans	Russula	Russulaceae	Russulales	Agaricomycetes	Agaricomycotina
KM085390	152964	Russula nigricans	Russula	Russulaceae	Russulales	Agaricomycetes	Agaricomycotina
KM085378	152964	Russula nigricans	Russula	Russulaceae	Russulales	Agaricomycetes	Agaricomycotina
KC581314	152964	Russula nigricans	Russula	Russulaceae	Russulales	Agaricomycetes	Agaricomycotina
JQ888197	152964	Russula nigricans	Russula	Russulaceae	Russulales	Agaricomycetes	Agaricomycotina
AF418607	152964	Russula nigricans	Russula	Russulaceae	Russulales	Agaricomycetes	Agaricomycotina
GU289649	152964	Russula nigricans	Russula	Russulaceae	Russulales	Agaricomycetes	Agaricomycotina
AB458686	152964	Russula nigricans	Russula	Russulaceae	Russulales	Agaricomycetes	Agaricomycotina
AM113962	152964	Russula nigricans	Russula	Russulaceae	Russulales	Agaricomycetes	Agaricomycotina
AM113961	152964	Russula nigricans	Russula	Russulaceae	Russulales	Agaricomycetes	Agaricomycotina
HQ604375	181886	Inocybe petiginosa	Inocybe	Inocybaceae	Agaricales	Agaricomycetes	Agaricomycotina
AM882708	181886	Inocybe petiginosa	Inocybe	Inocybaceae	Agaricales	Agaricomycetes	Agaricomycotina
AM882709	181886	Inocybe petiginosa	Inocybe	Inocybaceae	Agaricales	Agaricomycetes	Agaricomycotina
AM882707	181886	Inocybe petiginosa	Inocybe	Inocybaceae	Agaricales	Agaricomycetes	Agaricomycotina
AM113952	181886	Inocybe petiginosa	Inocybe	Inocybaceae	Agaricales	Agaricomycetes	Agaricomycotina
GQ329062	148962	Leucoagaricus barssii	Leucoagaricus	Agaricaceae	Agaricales	Agaricomycetes	Agaricomycotina
GQ329044	148962	Leucoagaricus barssii	Leucoagaricus	Agaricaceae	Agaricales	Agaricomycetes	Agaricomycotina
DQ911600	148962	Leucoagaricus barssii	Leucoagaricus	Agaricaceae	Agaricales	Agaricomycetes	Agaricomycotina
AF295931	148962	Leucoagaricus barssii	Leucoagaricus	Agaricaceae	Agaricales	Agaricomycetes	Agaricomycotina
AB587645	196238	Polyporus pseudobetulinus	Polyporus	Polyporaceae	Polyporales	Agaricomycetes	Agaricomycotina
AB587644	196238	Polyporus pseudobetulinus	Polyporus	Polyporaceae	Polyporales	Agaricomycetes	Agaricomycotina
AB587629	196238	Polyporus pseudobetulinus	Polyporus	Polyporaceae	Polyporales	Agaricomycetes	Agaricomycotina
AF516571	196238	Polyporus pseudobetulinus	Polyporus	Polyporaceae	Polyporales	Agaricomycetes	Agaricomycotina
KM409434	36058	Xerocomus badius	Xerocomus	Boletaceae	Boletales	Agaricomycetes	Agaricomycotina
KM409431	36058	Xerocomus badius	Xerocomus	Boletaceae	Boletales	Agaricomycetes	Agaricomycotina
KF007935	36058	Xerocomus badius	Xerocomus	Boletaceae	Boletales	Agaricomycetes	Agaricomycotina
JN020976	36058	Xerocomus badius	Xerocomus	Boletaceae	Boletales	Agaricomycetes	Agaricomycotina
JN020975	36058	Xerocomus badius	Xerocomus	Boletaceae	Boletales	Agaricomycetes	Agaricomycotina
HM190050	36058	Xerocomus badius	Xerocomus	Boletaceae	Boletales	Agaricomycetes	Agaricomycotina
HM190047	36058	Xerocomus badius	Xerocomus	Boletaceae	Boletales	Agaricomycetes	Agaricomycotina
HM190046	36058	Xerocomus badius	Xerocomus	Boletaceae	Boletales	Agaricomycetes	Agaricomycotina
HM190045	36058	Xerocomus badius	Xerocomus	Boletaceae	Boletales	Agaricomycetes	Agaricomycotina
HM190044	36058	Xerocomus badius	Xerocomus	Boletaceae	Boletales	Agaricomycetes	Agaricomycotina
HM190042	36058	Xerocomus badius	Xerocomus	Boletaceae	Boletales	Agaricomycetes	Agaricomycotina
HM190041	36058	Xerocomus badius	Xerocomus	Boletaceae	Boletales	Agaricomycetes	Agaricomycotina
HM190040	36058	Xerocomus badius	Xerocomus	Boletaceae	Boletales	Agaricomycetes	Agaricomycotina
HM190039	36058	Xerocomus badius	Xerocomus	Boletaceae	Boletales	Agaricomycetes	Agaricomycotina
HM190038	36058	Xerocomus badius	Xerocomus	Boletaceae	Boletales	Agaricomycetes	Agaricomycotina
HM190037	36058	Xerocomus badius	Xerocomus	Boletaceae	Boletales	Agaricomycetes	Agaricomycotina
HM190036	36058	Xerocomus badius	Xerocomus	Boletaceae	Boletales	Agaricomycetes	Agaricomycotina
HM190035	36058	Xerocomus badius	Xerocomus	Boletaceae	Boletales	Agaricomycetes	Agaricomycotina
HM190034	36058	Xerocomus badius	Xerocomus	Boletaceae	Boletales	Agaricomycetes	Agaricomycotina
HM190033	36058	Xerocomus badius	Xerocomus	Boletaceae	Boletales	Agaricomycetes	Agaricomycotina
HM190032	36058	Xerocomus badius	Xerocomus	Boletaceae	Boletales	Agaricomycetes	Agaricomycotina
HM190031	36058	Xerocomus badius	Xerocomus	Boletaceae	Boletales	Agaricomycetes	Agaricomycotina
HM190030	36058	Xerocomus badius	Xerocomus	Boletaceae	Boletales	Agaricomycetes	Agaricomycotina
HM190029	36058	Xerocomus badius	Xerocomus	Boletaceae	Boletales	Agaricomycetes	Agaricomycotina
HM190028	36058	Xerocomus badius	Xerocomus	Boletaceae	Boletales	Agaricomycetes	Agaricomycotina
HM190027	36058	Xerocomus badius	Xerocomus	Boletaceae	Boletales	Agaricomycetes	Agaricomycotina
HM190026	36058	Xerocomus badius	Xerocomus	Boletaceae	Boletales	Agaricomycetes	Agaricomycotina
HM190025	36058	Xerocomus badius	Xerocomus	Boletaceae	Boletales	Agaricomycetes	Agaricomycotina
HM190024	36058	Xerocomus badius	Xerocomus	Boletaceae	Boletales	Agaricomycetes	Agaricomycotina
HM190022	36058	Xerocomus badius	Xerocomus	Boletaceae	Boletales	Agaricomycetes	Agaricomycotina
HM190021	36058	Xerocomus badius	Xerocomus	Boletaceae	Boletales	Agaricomycetes	Agaricomycotina
HM190019	36058	Xerocomus badius	Xerocomus	Boletaceae	Boletales	Agaricomycetes	Agaricomycotina
GU220375	36058	Xerocomus badius	Xerocomus	Boletaceae	Boletales	Agaricomycetes	Agaricomycotina
AJ889927	36058	Xerocomus badius	Xerocomus	Boletaceae	Boletales	Agaricomycetes	Agaricomycotina
AJ889926	36058	Xerocomus badius	Xerocomus	Boletaceae	Boletales	Agaricomycetes	Agaricomycotina
KF732588	1539067	Cortinarius balteatialutaceus	Cortinarius	Cortinariaceae	Agaricales	Agaricomycetes	Agaricomycotina
KF732587	1539067	Cortinarius balteatialutaceus	Cortinarius	Cortinariaceae	Agaricales	Agaricomycetes	Agaricomycotina
KF732586	1539067	Cortinarius balteatialutaceus	Cortinarius	Cortinariaceae	Agaricales	Agaricomycetes	Agaricomycotina
NR_130307	1539067	Cortinarius balteatialutaceus	Cortinarius	Cortinariaceae	Agaricales	Agaricomycetes	Agaricomycotina
KC812300	1297038	Boletus rubripes	Boletus	Boletaceae	Boletales	Agaricomycetes	Agaricomycotina
KC812297	1297038	Boletus rubripes	Boletus	Boletaceae	Boletales	Agaricomycetes	Agaricomycotina
KC812296	1297038	Boletus rubripes	Boletus	Boletaceae	Boletales	Agaricomycetes	Agaricomycotina
KC812294	1297038	Boletus rubripes	Boletus	Boletaceae	Boletales	Agaricomycetes	Agaricomycotina
KC184487	1297038	Boletus rubripes	Boletus	Boletaceae	Boletales	Agaricomycetes	Agaricomycotina
AY292444	236977	Helicobasidium longisporum I	Helicobasidium	Helicobasidiaceae	Helicobasidiales	Pucciniomycetes	Pucciniomycotina
AY292443	236977	Helicobasidium longisporum I	Helicobasidium	Helicobasidiaceae	Helicobasidiales	Pucciniomycetes	Pucciniomycotina
AY292434	236977	Helicobasidium longisporum I	Helicobasidium	Helicobasidiaceae	Helicobasidiales	Pucciniomycetes	Pucciniomycotina
AY292432	236977	Helicobasidium longisporum I	Helicobasidium	Helicobasidiaceae	Helicobasidiales	Pucciniomycetes	Pucciniomycotina
AY292427	236977	Helicobasidium longisporum I	Helicobasidium	Helicobasidiaceae	Helicobasidiales	Pucciniomycetes	Pucciniomycotina
AY254188	236977	Helicobasidium longisporum I	Helicobasidium	Helicobasidiaceae	Helicobasidiales	Pucciniomycetes	Pucciniomycotina
AY254187	236977	Helicobasidium longisporum I	Helicobasidium	Helicobasidiaceae	Helicobasidiales	Pucciniomycetes	Pucciniomycotina
JF908073	183926	Hygrophorus olivaceoalbus	Hygrophorus	Hygrophoraceae	Agaricales	Agaricomycetes	Agaricomycotina
JN021046	183926	Hygrophorus olivaceoalbus	Hygrophorus	Hygrophoraceae	Agaricales	Agaricomycetes	Agaricomycotina
FJ845410	183926	Hygrophorus olivaceoalbus	Hygrophorus	Hygrophoraceae	Agaricales	Agaricomycetes	Agaricomycotina
AF430252	183926	Hygrophorus olivaceoalbus	Hygrophorus	Hygrophoraceae	Agaricales	Agaricomycetes	Agaricomycotina
JX857461	1476448	Pluteus exilis	Pluteus	Pluteaceae	Agaricales	Agaricomycetes	Agaricomycotina
JX857459	1476448	Pluteus exilis	Pluteus	Pluteaceae	Agaricales	Agaricomycetes	Agaricomycotina
JX857457	1476448	Pluteus exilis	Pluteus	Pluteaceae	Agaricales	Agaricomycetes	Agaricomycotina
JX857450	1476448	Pluteus exilis	Pluteus	Pluteaceae	Agaricales	Agaricomycetes	Agaricomycotina
JX857449	1476448	Pluteus exilis	Pluteus	Pluteaceae	Agaricales	Agaricomycetes	Agaricomycotina
JX857446	1476448	Pluteus exilis	Pluteus	Pluteaceae	Agaricales	Agaricomycetes	Agaricomycotina
JX857444	1476448	Pluteus exilis	Pluteus	Pluteaceae	Agaricales	Agaricomycetes	Agaricomycotina
KF306018	1476448	Pluteus exilis	Pluteus	Pluteaceae	Agaricales	Agaricomycetes	Agaricomycotina
KF306017	1476448	Pluteus exilis	Pluteus	Pluteaceae	Agaricales	Agaricomycetes	Agaricomycotina
KC184457	1297049	Butyriboletus primiregius	Butyriboletus	Boletaceae	Boletales	Agaricomycetes	Agaricomycotina
KC184456	1297049	Butyriboletus primiregius	Butyriboletus	Boletaceae	Boletales	Agaricomycetes	Agaricomycotina
KC184455	1297049	Butyriboletus primiregius	Butyriboletus	Boletaceae	Boletales	Agaricomycetes	Agaricomycotina
KC184452	1297049	Butyriboletus primiregius	Butyriboletus	Boletaceae	Boletales	Agaricomycetes	Agaricomycotina
KC184450	1297049	Butyriboletus primiregius	Butyriboletus	Boletaceae	Boletales	Agaricomycetes	Agaricomycotina
KC184449	1297049	Butyriboletus primiregius	Butyriboletus	Boletaceae	Boletales	Agaricomycetes	Agaricomycotina
KC184448	1297049	Butyriboletus primiregius	Butyriboletus	Boletaceae	Boletales	Agaricomycetes	Agaricomycotina
GQ159906	1245908	Cortinarius subfloccopus	Cortinarius	Cortinariaceae	Agaricales	Agaricomycetes	Agaricomycotina
JQ746615	1245908	Cortinarius subfloccopus	Cortinarius	Cortinariaceae	Agaricales	Agaricomycetes	Agaricomycotina
JQ746613	1245908	Cortinarius subfloccopus	Cortinarius	Cortinariaceae	Agaricales	Agaricomycetes	Agaricomycotina
JQ746609	1245908	Cortinarius subfloccopus	Cortinarius	Cortinariaceae	Agaricales	Agaricomycetes	Agaricomycotina
KJ559482	219653	Rigidoporus microporus	Rigidoporus	Meripilaceae	Polyporales	Agaricomycetes	Agaricomycotina
KJ559481	219653	Rigidoporus microporus	Rigidoporus	Meripilaceae	Polyporales	Agaricomycetes	Agaricomycotina
KJ559480	219653	Rigidoporus microporus	Rigidoporus	Meripilaceae	Polyporales	Agaricomycetes	Agaricomycotina
KJ559479	219653	Rigidoporus microporus	Rigidoporus	Meripilaceae	Polyporales	Agaricomycetes	Agaricomycotina
KJ559478	219653	Rigidoporus microporus	Rigidoporus	Meripilaceae	Polyporales	Agaricomycetes	Agaricomycotina
KJ559476	219653	Rigidoporus microporus	Rigidoporus	Meripilaceae	Polyporales	Agaricomycetes	Agaricomycotina
KJ559475	219653	Rigidoporus microporus	Rigidoporus	Meripilaceae	Polyporales	Agaricomycetes	Agaricomycotina
KJ559474	219653	Rigidoporus microporus	Rigidoporus	Meripilaceae	Polyporales	Agaricomycetes	Agaricomycotina
KJ559473	219653	Rigidoporus microporus	Rigidoporus	Meripilaceae	Polyporales	Agaricomycetes	Agaricomycotina
KJ559472	219653	Rigidoporus microporus	Rigidoporus	Meripilaceae	Polyporales	Agaricomycetes	Agaricomycotina
KJ559471	219653	Rigidoporus microporus	Rigidoporus	Meripilaceae	Polyporales	Agaricomycetes	Agaricomycotina
KJ559470	219653	Rigidoporus microporus	Rigidoporus	Meripilaceae	Polyporales	Agaricomycetes	Agaricomycotina
KJ559469	219653	Rigidoporus microporus	Rigidoporus	Meripilaceae	Polyporales	Agaricomycetes	Agaricomycotina
KJ559468	219653	Rigidoporus microporus	Rigidoporus	Meripilaceae	Polyporales	Agaricomycetes	Agaricomycotina
KJ559467	219653	Rigidoporus microporus	Rigidoporus	Meripilaceae	Polyporales	Agaricomycetes	Agaricomycotina
KJ559466	219653	Rigidoporus microporus	Rigidoporus	Meripilaceae	Polyporales	Agaricomycetes	Agaricomycotina
KJ559465	219653	Rigidoporus microporus	Rigidoporus	Meripilaceae	Polyporales	Agaricomycetes	Agaricomycotina
KJ559464	219653	Rigidoporus microporus	Rigidoporus	Meripilaceae	Polyporales	Agaricomycetes	Agaricomycotina
KJ559462	219653	Rigidoporus microporus	Rigidoporus	Meripilaceae	Polyporales	Agaricomycetes	Agaricomycotina
KJ559461	219653	Rigidoporus microporus	Rigidoporus	Meripilaceae	Polyporales	Agaricomycetes	Agaricomycotina
KJ559459	219653	Rigidoporus microporus	Rigidoporus	Meripilaceae	Polyporales	Agaricomycetes	Agaricomycotina
KJ559458	219653	Rigidoporus microporus	Rigidoporus	Meripilaceae	Polyporales	Agaricomycetes	Agaricomycotina
KJ559448	219653	Rigidoporus microporus	Rigidoporus	Meripilaceae	Polyporales	Agaricomycetes	Agaricomycotina
NR_119906	406890	Pachylepyrium carbonicola	Pachylepyrium	Strophariaceae	Agaricales	Agaricomycetes	Agaricomycotina
JF506863	406890	Pachylepyrium carbonicola	Pachylepyrium	Strophariaceae	Agaricales	Agaricomycetes	Agaricomycotina
HQ222013	406890	Pachylepyrium carbonicola	Pachylepyrium	Strophariaceae	Agaricales	Agaricomycetes	Agaricomycotina
HQ222012	406890	Pachylepyrium carbonicola	Pachylepyrium	Strophariaceae	Agaricales	Agaricomycetes	Agaricomycotina
KP454013	220798	Cortinarius flexipes	Cortinarius	Cortinariaceae	Agaricales	Agaricomycetes	Agaricomycotina
GQ159777	220798	Cortinarius flexipes	Cortinarius	Cortinariaceae	Agaricales	Agaricomycetes	Agaricomycotina
GQ159767	220798	Cortinarius flexipes	Cortinarius	Cortinariaceae	Agaricales	Agaricomycetes	Agaricomycotina
FJ717557	220798	Cortinarius flexipes	Cortinarius	Cortinariaceae	Agaricales	Agaricomycetes	Agaricomycotina
KC859462	220798	Cortinarius flexipes	Cortinarius	Cortinariaceae	Agaricales	Agaricomycetes	Agaricomycotina
KC842395	220798	Cortinarius flexipes	Cortinarius	Cortinariaceae	Agaricales	Agaricomycetes	Agaricomycotina
AY669683	220798	Cortinarius flexipes	Cortinarius	Cortinariaceae	Agaricales	Agaricomycetes	Agaricomycotina
FJ845398	220798	Cortinarius flexipes	Cortinarius	Cortinariaceae	Agaricales	Agaricomycetes	Agaricomycotina
JN020971	78358	Amanita porphyria	Amanita	Amanitaceae	Agaricales	Agaricomycetes	Agaricomycotina
JN020970	78358	Amanita porphyria	Amanita	Amanitaceae	Agaricales	Agaricomycetes	Agaricomycotina
JF899548	78358	Amanita porphyria	Amanita	Amanitaceae	Agaricales	Agaricomycetes	Agaricomycotina
AY436471	78358	Amanita porphyria	Amanita	Amanitaceae	Agaricales	Agaricomycetes	Agaricomycotina
KP867918	28995	Pleurotus pulmonarius	Pleurotus	Pleurotaceae	Agaricales	Agaricomycetes	Agaricomycotina
KP867917	28995	Pleurotus pulmonarius	Pleurotus	Pleurotaceae	Agaricales	Agaricomycetes	Agaricomycotina
KP867916	28995	Pleurotus pulmonarius	Pleurotus	Pleurotaceae	Agaricales	Agaricomycetes	Agaricomycotina
KM985673	28995	Pleurotus pulmonarius	Pleurotus	Pleurotaceae	Agaricales	Agaricomycetes	Agaricomycotina
JF908604	28995	Pleurotus pulmonarius	Pleurotus	Pleurotaceae	Agaricales	Agaricomycetes	Agaricomycotina
JF908602	28995	Pleurotus pulmonarius	Pleurotus	Pleurotaceae	Agaricales	Agaricomycetes	Agaricomycotina
KF280340	28995	Pleurotus pulmonarius	Pleurotus	Pleurotaceae	Agaricales	Agaricomycetes	Agaricomycotina
JN942347	28995	Pleurotus pulmonarius	Pleurotus	Pleurotaceae	Agaricales	Agaricomycetes	Agaricomycotina
JN942346	28995	Pleurotus pulmonarius	Pleurotus	Pleurotaceae	Agaricales	Agaricomycetes	Agaricomycotina
JN942345	28995	Pleurotus pulmonarius	Pleurotus	Pleurotaceae	Agaricales	Agaricomycetes	Agaricomycotina
JN942344	28995	Pleurotus pulmonarius	Pleurotus	Pleurotaceae	Agaricales	Agaricomycetes	Agaricomycotina
JN942343	28995	Pleurotus pulmonarius	Pleurotus	Pleurotaceae	Agaricales	Agaricomycetes	Agaricomycotina
GU722287	28995	Pleurotus pulmonarius	Pleurotus	Pleurotaceae	Agaricales	Agaricomycetes	Agaricomycotina
GU722286	28995	Pleurotus pulmonarius	Pleurotus	Pleurotaceae	Agaricales	Agaricomycetes	Agaricomycotina
GU722285	28995	Pleurotus pulmonarius	Pleurotus	Pleurotaceae	Agaricales	Agaricomycetes	Agaricomycotina
GU722284	28995	Pleurotus pulmonarius	Pleurotus	Pleurotaceae	Agaricales	Agaricomycetes	Agaricomycotina
GU722283	28995	Pleurotus pulmonarius	Pleurotus	Pleurotaceae	Agaricales	Agaricomycetes	Agaricomycotina
GQ142020	28995	Pleurotus pulmonarius	Pleurotus	Pleurotaceae	Agaricales	Agaricomycetes	Agaricomycotina
AY450349	28995	Pleurotus pulmonarius	Pleurotus	Pleurotaceae	Agaricales	Agaricomycetes	Agaricomycotina
EF514243	28995	Pleurotus pulmonarius	Pleurotus	Pleurotaceae	Agaricales	Agaricomycetes	Agaricomycotina
AY696299	28995	Pleurotus pulmonarius	Pleurotus	Pleurotaceae	Agaricales	Agaricomycetes	Agaricomycotina
AY696298	28995	Pleurotus pulmonarius	Pleurotus	Pleurotaceae	Agaricales	Agaricomycetes	Agaricomycotina
KP313593	1470405	Limacella subillinita	Limacella	Amanitaceae	Agaricales	Agaricomycetes	Agaricomycotina
KP313592	1470405	Limacella subillinita	Limacella	Amanitaceae	Agaricales	Agaricomycetes	Agaricomycotina
KP313591	1470405	Limacella subillinita	Limacella	Amanitaceae	Agaricales	Agaricomycetes	Agaricomycotina
KP313590	1470405	Limacella subillinita	Limacella	Amanitaceae	Agaricales	Agaricomycetes	Agaricomycotina
KP313589	1470405	Limacella subillinita	Limacella	Amanitaceae	Agaricales	Agaricomycetes	Agaricomycotina
KP313588	1470405	Limacella subillinita	Limacella	Amanitaceae	Agaricales	Agaricomycetes	Agaricomycotina
KP313587	1470405	Limacella subillinita	Limacella	Amanitaceae	Agaricales	Agaricomycetes	Agaricomycotina
JF908351	1032902	Melanoleuca grammopodia	Melanoleuca	Tricholomataceae	Agaricales	Agaricomycetes	Agaricomycotina
JN616441	1032902	Melanoleuca grammopodia	Melanoleuca	Tricholomataceae	Agaricales	Agaricomycetes	Agaricomycotina
JN616440	1032902	Melanoleuca grammopodia	Melanoleuca	Tricholomataceae	Agaricales	Agaricomycetes	Agaricomycotina
JN616439	1032902	Melanoleuca grammopodia	Melanoleuca	Tricholomataceae	Agaricales	Agaricomycetes	Agaricomycotina
JX429194	1032902	Melanoleuca grammopodia	Melanoleuca	Tricholomataceae	Agaricales	Agaricomycetes	Agaricomycotina
JX429193	1032902	Melanoleuca grammopodia	Melanoleuca	Tricholomataceae	Agaricales	Agaricomycetes	Agaricomycotina
KC900377	1380068	Lepiota coloratipes	Lepiota	Agaricaceae	Agaricales	Agaricomycetes	Agaricomycotina
KC900376	1380068	Lepiota coloratipes	Lepiota	Agaricaceae	Agaricales	Agaricomycetes	Agaricomycotina
KC819622	1380068	Lepiota coloratipes	Lepiota	Agaricaceae	Agaricales	Agaricomycetes	Agaricomycotina
KC819621	1380068	Lepiota coloratipes	Lepiota	Agaricaceae	Agaricales	Agaricomycetes	Agaricomycotina
NR_119818	1113478	Hydnum ovoideisporum	Hydnum	Hydnaceae	Cantharellales	Agaricomycetes	Agaricomycotina
KC293543	1113478	Hydnum ovoideisporum	Hydnum	Hydnaceae	Cantharellales	Agaricomycetes	Agaricomycotina
KC293542	1113478	Hydnum ovoideisporum	Hydnum	Hydnaceae	Cantharellales	Agaricomycetes	Agaricomycotina
HE611083	1113478	Hydnum ovoideisporum	Hydnum	Hydnaceae	Cantharellales	Agaricomycetes	Agaricomycotina
HE611082	1113478	Hydnum ovoideisporum	Hydnum	Hydnaceae	Cantharellales	Agaricomycetes	Agaricomycotina
HE611081	1113478	Hydnum ovoideisporum	Hydnum	Hydnaceae	Cantharellales	Agaricomycetes	Agaricomycotina
HE611080	1113478	Hydnum ovoideisporum	Hydnum	Hydnaceae	Cantharellales	Agaricomycetes	Agaricomycotina
HM060326	285026	Inocybe asterospora	Inocybe	Inocybaceae	Agaricales	Agaricomycetes	Agaricomycotina
AJ889951	285026	Inocybe asterospora	Inocybe	Inocybaceae	Agaricales	Agaricomycetes	Agaricomycotina
AJ889950	285026	Inocybe asterospora	Inocybe	Inocybaceae	Agaricales	Agaricomycetes	Agaricomycotina
HQ714728	989260	Lactarius omphaliiformis	Lactarius	Russulaceae	Russulales	Agaricomycetes	Agaricomycotina
HQ714719	989260	Lactarius omphaliiformis	Lactarius	Russulaceae	Russulales	Agaricomycetes	Agaricomycotina
HQ714683	989260	Lactarius omphaliiformis	Lactarius	Russulaceae	Russulales	Agaricomycetes	Agaricomycotina
KC898367	1473266	Entoloma lepidissimum	Entoloma	Entolomataceae	Agaricales	Agaricomycetes	Agaricomycotina
KC898366	1473266	Entoloma lepidissimum	Entoloma	Entolomataceae	Agaricales	Agaricomycetes	Agaricomycotina
KC898365	1473266	Entoloma lepidissimum	Entoloma	Entolomataceae	Agaricales	Agaricomycetes	Agaricomycotina
KC898364	1473266	Entoloma lepidissimum	Entoloma	Entolomataceae	Agaricales	Agaricomycetes	Agaricomycotina
KC898363	1473266	Entoloma lepidissimum	Entoloma	Entolomataceae	Agaricales	Agaricomycetes	Agaricomycotina
KF699118	81048	Oligoporus balsameus	Oligoporus	Polyporaceae	Polyporales	Agaricomycetes	Agaricomycotina
KC585358	81048	Oligoporus balsameus	Oligoporus	Polyporaceae	Polyporales	Agaricomycetes	Agaricomycotina
KC595934	81048	Oligoporus balsameus	Oligoporus	Polyporaceae	Polyporales	Agaricomycetes	Agaricomycotina
KP276528	5325	Trametes versicolor	Trametes	Polyporaceae	Polyporales	Agaricomycetes	Agaricomycotina
KF573030	5325	Trametes versicolor	Trametes	Polyporaceae	Polyporales	Agaricomycetes	Agaricomycotina
KF572133	5325	Trametes versicolor	Trametes	Polyporaceae	Polyporales	Agaricomycetes	Agaricomycotina
KC581354	5325	Trametes versicolor	Trametes	Polyporaceae	Polyporales	Agaricomycetes	Agaricomycotina
KF010857	5325	Trametes versicolor	Trametes	Polyporaceae	Polyporales	Agaricomycetes	Agaricomycotina
KC176302	5325	Trametes versicolor	Trametes	Polyporaceae	Polyporales	Agaricomycetes	Agaricomycotina
JX082367	5325	Trametes versicolor	Trametes	Polyporaceae	Polyporales	Agaricomycetes	Agaricomycotina
JN645058	5325	Trametes versicolor	Trametes	Polyporaceae	Polyporales	Agaricomycetes	Agaricomycotina
AY805633	5325	Trametes versicolor	Trametes	Polyporaceae	Polyporales	Agaricomycetes	Agaricomycotina
JN164984	5325	Trametes versicolor	Trametes	Polyporaceae	Polyporales	Agaricomycetes	Agaricomycotina
JN164975	5325	Trametes versicolor	Trametes	Polyporaceae	Polyporales	Agaricomycetes	Agaricomycotina
JN164974	5325	Trametes versicolor	Trametes	Polyporaceae	Polyporales	Agaricomycetes	Agaricomycotina
JN164965	5325	Trametes versicolor	Trametes	Polyporaceae	Polyporales	Agaricomycetes	Agaricomycotina
JN164931	5325	Trametes versicolor	Trametes	Polyporaceae	Polyporales	Agaricomycetes	Agaricomycotina
JN164920	5325	Trametes versicolor	Trametes	Polyporaceae	Polyporales	Agaricomycetes	Agaricomycotina
JN164919	5325	Trametes versicolor	Trametes	Polyporaceae	Polyporales	Agaricomycetes	Agaricomycotina
JN164914	5325	Trametes versicolor	Trametes	Polyporaceae	Polyporales	Agaricomycetes	Agaricomycotina
JN164912	5325	Trametes versicolor	Trametes	Polyporaceae	Polyporales	Agaricomycetes	Agaricomycotina
JN164911	5325	Trametes versicolor	Trametes	Polyporaceae	Polyporales	Agaricomycetes	Agaricomycotina
AF139961	5325	Trametes versicolor	Trametes	Polyporaceae	Polyporales	Agaricomycetes	Agaricomycotina
JF908281	93011	Lactarius scrobiculatus	Lactarius	Russulaceae	Russulales	Agaricomycetes	Agaricomycotina
KF727564	93011	Lactarius scrobiculatus	Lactarius	Russulaceae	Russulales	Agaricomycetes	Agaricomycotina
EU526007	93011	Lactarius scrobiculatus	Lactarius	Russulaceae	Russulales	Agaricomycetes	Agaricomycotina
EF530942	93011	Lactarius scrobiculatus	Lactarius	Russulaceae	Russulales	Agaricomycetes	Agaricomycotina
AF140263	93011	Lactarius scrobiculatus	Lactarius	Russulaceae	Russulales	Agaricomycetes	Agaricomycotina
AF140262	93011	Lactarius scrobiculatus	Lactarius	Russulaceae	Russulales	Agaricomycetes	Agaricomycotina
KC812309	60109	Boletus pallidus	Boletus	Boletaceae	Boletales	Agaricomycetes	Agaricomycotina
KC812307	60109	Boletus pallidus	Boletus	Boletaceae	Boletales	Agaricomycetes	Agaricomycotina
JN020986	60109	Boletus pallidus	Boletus	Boletaceae	Boletales	Agaricomycetes	Agaricomycotina
GQ166909	60109	Boletus pallidus	Boletus	Boletaceae	Boletales	Agaricomycetes	Agaricomycotina
KF573008	230624	Trametes ochracea	Trametes	Polyporaceae	Polyporales	Agaricomycetes	Agaricomycotina
JX082351	230624	Trametes ochracea	Trametes	Polyporaceae	Polyporales	Agaricomycetes	Agaricomycotina
JN164976	230624	Trametes ochracea	Trametes	Polyporaceae	Polyporales	Agaricomycetes	Agaricomycotina
JN164954	230624	Trametes ochracea	Trametes	Polyporaceae	Polyporales	Agaricomycetes	Agaricomycotina
JN164948	230624	Trametes ochracea	Trametes	Polyporaceae	Polyporales	Agaricomycetes	Agaricomycotina
HQ435844	230624	Trametes ochracea	Trametes	Polyporaceae	Polyporales	Agaricomycetes	Agaricomycotina
HQ435842	230624	Trametes ochracea	Trametes	Polyporaceae	Polyporales	Agaricomycetes	Agaricomycotina
JF908642	176837	Russula nauseosa	Russula	Russulaceae	Russulales	Agaricomycetes	Agaricomycotina
KJ748445	176837	Russula nauseosa	Russula	Russulaceae	Russulales	Agaricomycetes	Agaricomycotina
KJ748443	176837	Russula nauseosa	Russula	Russulaceae	Russulales	Agaricomycetes	Agaricomycotina
KJ748441	176837	Russula nauseosa	Russula	Russulaceae	Russulales	Agaricomycetes	Agaricomycotina
JX442763	176837	Russula nauseosa	Russula	Russulaceae	Russulales	Agaricomycetes	Agaricomycotina
KJ546097	326038	Helvellosebacina helvelloides	Helvellosebacina	Sebacinaceae	Sebacinales	Agaricomycetes	Agaricomycotina
KF000465	326038	Helvellosebacina helvelloides	Helvellosebacina	Sebacinaceae	Sebacinales	Agaricomycetes	Agaricomycotina
KF000461	326038	Helvellosebacina helvelloides	Helvellosebacina	Sebacinaceae	Sebacinales	Agaricomycetes	Agaricomycotina
KF000460	326038	Helvellosebacina helvelloides	Helvellosebacina	Sebacinaceae	Sebacinales	Agaricomycetes	Agaricomycotina
KF000459	326038	Helvellosebacina helvelloides	Helvellosebacina	Sebacinaceae	Sebacinales	Agaricomycetes	Agaricomycotina
KF000435	326038	Helvellosebacina helvelloides	Helvellosebacina	Sebacinaceae	Sebacinales	Agaricomycetes	Agaricomycotina
KF000416	326038	Helvellosebacina helvelloides	Helvellosebacina	Sebacinaceae	Sebacinales	Agaricomycetes	Agaricomycotina
JF907802	121041	Boletus luridus	Boletus	Boletaceae	Boletales	Agaricomycetes	Agaricomycotina
JF907793	121041	Boletus luridus	Boletus	Boletaceae	Boletales	Agaricomycetes	Agaricomycotina
KC734544	121041	Boletus luridus	Boletus	Boletaceae	Boletales	Agaricomycetes	Agaricomycotina
KC734542	121041	Boletus luridus	Boletus	Boletaceae	Boletales	Agaricomycetes	Agaricomycotina
EF644104	121041	Boletus luridus	Boletus	Boletaceae	Boletales	Agaricomycetes	Agaricomycotina
HM347662	121041	Boletus luridus	Boletus	Boletaceae	Boletales	Agaricomycetes	Agaricomycotina
AY278766	121041	Boletus luridus	Boletus	Boletaceae	Boletales	Agaricomycetes	Agaricomycotina
AY278765	121041	Boletus luridus	Boletus	Boletaceae	Boletales	Agaricomycetes	Agaricomycotina
AJ889930	121041	Boletus luridus	Boletus	Boletaceae	Boletales	Agaricomycetes	Agaricomycotina
KJ146699	67710	Amanita gemmata	Amanita	Amanitaceae	Agaricales	Agaricomycetes	Agaricomycotina
HQ604824	67710	Amanita gemmata	Amanita	Amanitaceae	Agaricales	Agaricomycetes	Agaricomycotina
JF899545	67710	Amanita gemmata	Amanita	Amanitaceae	Agaricales	Agaricomycetes	Agaricomycotina
AF335440	67710	Amanita gemmata	Amanita	Amanitaceae	Agaricales	Agaricomycetes	Agaricomycotina
EU569282	67710	Amanita gemmata	Amanita	Amanitaceae	Agaricales	Agaricomycetes	Agaricomycotina
JN223408	370302	Microbotryum silenes-acaulis	Microbotryum	Microbotryaceae	Microbotryales	Microbotryomycetes	Pucciniomycotina
JN223407	370302	Microbotryum silenes-acaulis	Microbotryum	Microbotryaceae	Microbotryales	Microbotryomycetes	Pucciniomycotina
JN223406	370302	Microbotryum silenes-acaulis	Microbotryum	Microbotryaceae	Microbotryales	Microbotryomycetes	Pucciniomycotina
DQ366855	370302	Microbotryum silenes-acaulis	Microbotryum	Microbotryaceae	Microbotryales	Microbotryomycetes	Pucciniomycotina
DQ366854	370302	Microbotryum silenes-acaulis	Microbotryum	Microbotryaceae	Microbotryales	Microbotryomycetes	Pucciniomycotina
DQ366851	370302	Microbotryum silenes-acaulis	Microbotryum	Microbotryaceae	Microbotryales	Microbotryomycetes	Pucciniomycotina
DQ366850	370302	Microbotryum silenes-acaulis	Microbotryum	Microbotryaceae	Microbotryales	Microbotryomycetes	Pucciniomycotina
DQ366849	370302	Microbotryum silenes-acaulis	Microbotryum	Microbotryaceae	Microbotryales	Microbotryomycetes	Pucciniomycotina
DQ366846	370302	Microbotryum silenes-acaulis	Microbotryum	Microbotryaceae	Microbotryales	Microbotryomycetes	Pucciniomycotina
KJ873871	56166	Lepiota cristata	Lepiota	Agaricaceae	Agaricales	Agaricomycetes	Agaricomycotina
GQ203815	56166	Lepiota cristata	Lepiota	Agaricaceae	Agaricales	Agaricomycetes	Agaricomycotina
GQ203814	56166	Lepiota cristata	Lepiota	Agaricaceae	Agaricales	Agaricomycetes	Agaricomycotina
GQ203806	56166	Lepiota cristata	Lepiota	Agaricaceae	Agaricales	Agaricomycetes	Agaricomycotina
JN944092	56166	Lepiota cristata	Lepiota	Agaricaceae	Agaricales	Agaricomycetes	Agaricomycotina
JN944091	56166	Lepiota cristata	Lepiota	Agaricaceae	Agaricales	Agaricomycetes	Agaricomycotina
AF391051	56166	Lepiota cristata	Lepiota	Agaricaceae	Agaricales	Agaricomycetes	Agaricomycotina
AF391050	56166	Lepiota cristata	Lepiota	Agaricaceae	Agaricales	Agaricomycetes	Agaricomycotina
AF391049	56166	Lepiota cristata	Lepiota	Agaricaceae	Agaricales	Agaricomycetes	Agaricomycotina
AF391048	56166	Lepiota cristata	Lepiota	Agaricaceae	Agaricales	Agaricomycetes	Agaricomycotina
AF391047	56166	Lepiota cristata	Lepiota	Agaricaceae	Agaricales	Agaricomycetes	Agaricomycotina
AF391046	56166	Lepiota cristata	Lepiota	Agaricaceae	Agaricales	Agaricomycetes	Agaricomycotina
AF391045	56166	Lepiota cristata	Lepiota	Agaricaceae	Agaricales	Agaricomycetes	Agaricomycotina
AF391044	56166	Lepiota cristata	Lepiota	Agaricaceae	Agaricales	Agaricomycetes	Agaricomycotina
AF391043	56166	Lepiota cristata	Lepiota	Agaricaceae	Agaricales	Agaricomycetes	Agaricomycotina
AF391042	56166	Lepiota cristata	Lepiota	Agaricaceae	Agaricales	Agaricomycetes	Agaricomycotina
AF391041	56166	Lepiota cristata	Lepiota	Agaricaceae	Agaricales	Agaricomycetes	Agaricomycotina
AF391040	56166	Lepiota cristata	Lepiota	Agaricaceae	Agaricales	Agaricomycetes	Agaricomycotina
AF391027	56166	Lepiota cristata	Lepiota	Agaricaceae	Agaricales	Agaricomycetes	Agaricomycotina
AJ237628	56166	Lepiota cristata	Lepiota	Agaricaceae	Agaricales	Agaricomycetes	Agaricomycotina
JX178629	91672	Hebeloma hiemale	Hebeloma	Strophariaceae	Agaricales	Agaricomycetes	Agaricomycotina
JF908033	91672	Hebeloma hiemale	Hebeloma	Strophariaceae	Agaricales	Agaricomycetes	Agaricomycotina
GQ869533	91672	Hebeloma hiemale	Hebeloma	Strophariaceae	Agaricales	Agaricomycetes	Agaricomycotina
GQ869525	91672	Hebeloma hiemale	Hebeloma	Strophariaceae	Agaricales	Agaricomycetes	Agaricomycotina
GQ869524	91672	Hebeloma hiemale	Hebeloma	Strophariaceae	Agaricales	Agaricomycetes	Agaricomycotina
GQ869510	91672	Hebeloma hiemale	Hebeloma	Strophariaceae	Agaricales	Agaricomycetes	Agaricomycotina
GQ869509	91672	Hebeloma hiemale	Hebeloma	Strophariaceae	Agaricales	Agaricomycetes	Agaricomycotina
GQ869507	91672	Hebeloma hiemale	Hebeloma	Strophariaceae	Agaricales	Agaricomycetes	Agaricomycotina
GQ869506	91672	Hebeloma hiemale	Hebeloma	Strophariaceae	Agaricales	Agaricomycetes	Agaricomycotina
GQ869503	91672	Hebeloma hiemale	Hebeloma	Strophariaceae	Agaricales	Agaricomycetes	Agaricomycotina
GQ869497	91672	Hebeloma hiemale	Hebeloma	Strophariaceae	Agaricales	Agaricomycetes	Agaricomycotina
GQ869493	91672	Hebeloma hiemale	Hebeloma	Strophariaceae	Agaricales	Agaricomycetes	Agaricomycotina
GQ869492	91672	Hebeloma hiemale	Hebeloma	Strophariaceae	Agaricales	Agaricomycetes	Agaricomycotina
GQ869488	91672	Hebeloma hiemale	Hebeloma	Strophariaceae	Agaricales	Agaricomycetes	Agaricomycotina
GQ869487	91672	Hebeloma hiemale	Hebeloma	Strophariaceae	Agaricales	Agaricomycetes	Agaricomycotina
GQ869485	91672	Hebeloma hiemale	Hebeloma	Strophariaceae	Agaricales	Agaricomycetes	Agaricomycotina
KM096566	941433	Amanita pruittii	Amanita	Amanitaceae	Agaricales	Agaricomycetes	Agaricomycotina
KM096565	941433	Amanita pruittii	Amanita	Amanitaceae	Agaricales	Agaricomycetes	Agaricomycotina
KM096564	941433	Amanita pruittii	Amanita	Amanitaceae	Agaricales	Agaricomycetes	Agaricomycotina
KM096563	941433	Amanita pruittii	Amanita	Amanitaceae	Agaricales	Agaricomycetes	Agaricomycotina
JQ946325	941433	Amanita pruittii	Amanita	Amanitaceae	Agaricales	Agaricomycetes	Agaricomycotina
JQ946324	941433	Amanita pruittii	Amanita	Amanitaceae	Agaricales	Agaricomycetes	Agaricomycotina
HQ625011	941433	Amanita pruittii	Amanita	Amanitaceae	Agaricales	Agaricomycetes	Agaricomycotina
JF907786	182627	Butyriboletus appendiculatus	Butyriboletus	Boletaceae	Boletales	Agaricomycetes	Agaricomycotina
KJ419923	182627	Butyriboletus appendiculatus	Butyriboletus	Boletaceae	Boletales	Agaricomycetes	Agaricomycotina
KJ419922	182627	Butyriboletus appendiculatus	Butyriboletus	Boletaceae	Boletales	Agaricomycetes	Agaricomycotina
HQ882199	182627	Butyriboletus appendiculatus	Butyriboletus	Boletaceae	Boletales	Agaricomycetes	Agaricomycotina
HQ882198	182627	Butyriboletus appendiculatus	Butyriboletus	Boletaceae	Boletales	Agaricomycetes	Agaricomycotina
HQ882197	182627	Butyriboletus appendiculatus	Butyriboletus	Boletaceae	Boletales	Agaricomycetes	Agaricomycotina
HQ882196	182627	Butyriboletus appendiculatus	Butyriboletus	Boletaceae	Boletales	Agaricomycetes	Agaricomycotina
HQ882195	182627	Butyriboletus appendiculatus	Butyriboletus	Boletaceae	Boletales	Agaricomycetes	Agaricomycotina
HQ882194	182627	Butyriboletus appendiculatus	Butyriboletus	Boletaceae	Boletales	Agaricomycetes	Agaricomycotina
HQ882193	182627	Butyriboletus appendiculatus	Butyriboletus	Boletaceae	Boletales	Agaricomycetes	Agaricomycotina
FM958176	182627	Butyriboletus appendiculatus	Butyriboletus	Boletaceae	Boletales	Agaricomycetes	Agaricomycotina
HM347642	182627	Butyriboletus appendiculatus	Butyriboletus	Boletaceae	Boletales	Agaricomycetes	Agaricomycotina
HM347641	182627	Butyriboletus appendiculatus	Butyriboletus	Boletaceae	Boletales	Agaricomycetes	Agaricomycotina
AY588080	72560	Microbotryum dianthorum	Microbotryum	Microbotryaceae	Microbotryales	Microbotryomycetes	Pucciniomycotina
AY588078	72560	Microbotryum dianthorum	Microbotryum	Microbotryaceae	Microbotryales	Microbotryomycetes	Pucciniomycotina
AY588077	72560	Microbotryum dianthorum	Microbotryum	Microbotryaceae	Microbotryales	Microbotryomycetes	Pucciniomycotina
JN942223	72560	Microbotryum dianthorum	Microbotryum	Microbotryaceae	Microbotryales	Microbotryomycetes	Pucciniomycotina
JN942222	72560	Microbotryum dianthorum	Microbotryum	Microbotryaceae	Microbotryales	Microbotryomycetes	Pucciniomycotina
DQ366845	72560	Microbotryum dianthorum	Microbotryum	Microbotryaceae	Microbotryales	Microbotryomycetes	Pucciniomycotina
DQ366844	72560	Microbotryum dianthorum	Microbotryum	Microbotryaceae	Microbotryales	Microbotryomycetes	Pucciniomycotina
FJ039703	200224	Cortinarius herpeticus	Cortinarius	Cortinariaceae	Agaricales	Agaricomycetes	Agaricomycotina
FJ039622	200224	Cortinarius herpeticus	Cortinarius	Cortinariaceae	Agaricales	Agaricomycetes	Agaricomycotina
FJ039621	200224	Cortinarius herpeticus	Cortinarius	Cortinariaceae	Agaricales	Agaricomycetes	Agaricomycotina
FJ039619	200224	Cortinarius herpeticus	Cortinarius	Cortinariaceae	Agaricales	Agaricomycetes	Agaricomycotina
KF732508	200224	Cortinarius herpeticus	Cortinarius	Cortinariaceae	Agaricales	Agaricomycetes	Agaricomycotina
KF732321	200224	Cortinarius herpeticus	Cortinarius	Cortinariaceae	Agaricales	Agaricomycetes	Agaricomycotina
NR_130224	200224	Cortinarius herpeticus	Cortinarius	Cortinariaceae	Agaricales	Agaricomycetes	Agaricomycotina
FJ157143	200224	Cortinarius herpeticus	Cortinarius	Cortinariaceae	Agaricales	Agaricomycetes	Agaricomycotina
AF478585	200224	Cortinarius herpeticus	Cortinarius	Cortinariaceae	Agaricales	Agaricomycetes	Agaricomycotina
AF478584	200224	Cortinarius herpeticus	Cortinarius	Cortinariaceae	Agaricales	Agaricomycetes	Agaricomycotina
GU947370	71918	Rhodocollybia maculata	Rhodocollybia	Marasmiaceae	Agaricales	Agaricomycetes	Agaricomycotina
GU947369	71918	Rhodocollybia maculata	Rhodocollybia	Marasmiaceae	Agaricales	Agaricomycetes	Agaricomycotina
GU947368	71918	Rhodocollybia maculata	Rhodocollybia	Marasmiaceae	Agaricales	Agaricomycetes	Agaricomycotina
AY313297	71918	Rhodocollybia maculata	Rhodocollybia	Marasmiaceae	Agaricales	Agaricomycetes	Agaricomycotina
AY313296	71918	Rhodocollybia maculata	Rhodocollybia	Marasmiaceae	Agaricales	Agaricomycetes	Agaricomycotina
AY256688	71918	Rhodocollybia maculata	Rhodocollybia	Marasmiaceae	Agaricales	Agaricomycetes	Agaricomycotina
KM067893	36061	Laccaria laccata	Laccaria	Hydnangiaceae	Agaricales	Agaricomycetes	Agaricomycotina
KM067891	36061	Laccaria laccata	Laccaria	Hydnangiaceae	Agaricales	Agaricomycetes	Agaricomycotina
KM067890	36061	Laccaria laccata	Laccaria	Hydnangiaceae	Agaricales	Agaricomycetes	Agaricomycotina
KM067889	36061	Laccaria laccata	Laccaria	Hydnangiaceae	Agaricales	Agaricomycetes	Agaricomycotina
KM067888	36061	Laccaria laccata	Laccaria	Hydnangiaceae	Agaricales	Agaricomycetes	Agaricomycotina
KM067885	36061	Laccaria laccata	Laccaria	Hydnangiaceae	Agaricales	Agaricomycetes	Agaricomycotina
KM067883	36061	Laccaria laccata	Laccaria	Hydnangiaceae	Agaricales	Agaricomycetes	Agaricomycotina
KM067836	36061	Laccaria laccata	Laccaria	Hydnangiaceae	Agaricales	Agaricomycetes	Agaricomycotina
KM067835	36061	Laccaria laccata	Laccaria	Hydnangiaceae	Agaricales	Agaricomycetes	Agaricomycotina
KM067834	36061	Laccaria laccata	Laccaria	Hydnangiaceae	Agaricales	Agaricomycetes	Agaricomycotina
KF007941	36061	Laccaria laccata	Laccaria	Hydnangiaceae	Agaricales	Agaricomycetes	Agaricomycotina
KC152140	36061	Laccaria laccata	Laccaria	Hydnangiaceae	Agaricales	Agaricomycetes	Agaricomycotina
KC152138	36061	Laccaria laccata	Laccaria	Hydnangiaceae	Agaricales	Agaricomycetes	Agaricomycotina
JN021050	36061	Laccaria laccata	Laccaria	Hydnangiaceae	Agaricales	Agaricomycetes	Agaricomycotina
JF899561	36061	Laccaria laccata	Laccaria	Hydnangiaceae	Agaricales	Agaricomycetes	Agaricomycotina
HQ650753	36061	Laccaria laccata	Laccaria	Hydnangiaceae	Agaricales	Agaricomycetes	Agaricomycotina
EF644110	36061	Laccaria laccata	Laccaria	Hydnangiaceae	Agaricales	Agaricomycetes	Agaricomycotina
EU819477	36061	Laccaria laccata	Laccaria	Hydnangiaceae	Agaricales	Agaricomycetes	Agaricomycotina
AY243604	201232	Macrolepiota mastoidea	Macrolepiota	Agaricaceae	Agaricales	Agaricomycetes	Agaricomycotina
HQ412659	201232	Macrolepiota mastoidea	Macrolepiota	Agaricaceae	Agaricales	Agaricomycetes	Agaricomycotina
AF482844	201232	Macrolepiota mastoidea	Macrolepiota	Agaricaceae	Agaricales	Agaricomycetes	Agaricomycotina
AB735970	1260784	Neofavolus alveolaris	Neofavolus	Polyporaceae	Polyporales	Agaricomycetes	Agaricomycotina
AB735969	1260784	Neofavolus alveolaris	Neofavolus	Polyporaceae	Polyporales	Agaricomycetes	Agaricomycotina
AB735968	1260784	Neofavolus alveolaris	Neofavolus	Polyporaceae	Polyporales	Agaricomycetes	Agaricomycotina
AB735967	1260784	Neofavolus alveolaris	Neofavolus	Polyporaceae	Polyporales	Agaricomycetes	Agaricomycotina
KM085402	206315	Gymnopus confluens	Gymnopus	Marasmiaceae	Agaricales	Agaricomycetes	Agaricomycotina
KM085385	206315	Gymnopus confluens	Gymnopus	Marasmiaceae	Agaricales	Agaricomycetes	Agaricomycotina
KJ817065	206315	Gymnopus confluens	Gymnopus	Marasmiaceae	Agaricales	Agaricomycetes	Agaricomycotina
HQ604802	206315	Gymnopus confluens	Gymnopus	Marasmiaceae	Agaricales	Agaricomycetes	Agaricomycotina
DQ450051	206315	Gymnopus confluens	Gymnopus	Marasmiaceae	Agaricales	Agaricomycetes	Agaricomycotina
DQ450050	206315	Gymnopus confluens	Gymnopus	Marasmiaceae	Agaricales	Agaricomycetes	Agaricomycotina
DQ450049	206315	Gymnopus confluens	Gymnopus	Marasmiaceae	Agaricales	Agaricomycetes	Agaricomycotina
DQ450048	206315	Gymnopus confluens	Gymnopus	Marasmiaceae	Agaricales	Agaricomycetes	Agaricomycotina
DQ450047	206315	Gymnopus confluens	Gymnopus	Marasmiaceae	Agaricales	Agaricomycetes	Agaricomycotina
DQ450045	206315	Gymnopus confluens	Gymnopus	Marasmiaceae	Agaricales	Agaricomycetes	Agaricomycotina
DQ450044	206315	Gymnopus confluens	Gymnopus	Marasmiaceae	Agaricales	Agaricomycetes	Agaricomycotina
HM240527	206315	Gymnopus confluens	Gymnopus	Marasmiaceae	Agaricales	Agaricomycetes	Agaricomycotina
AY256697	206315	Gymnopus confluens	Gymnopus	Marasmiaceae	Agaricales	Agaricomycetes	Agaricomycotina
FJ596784	206315	Gymnopus confluens	Gymnopus	Marasmiaceae	Agaricales	Agaricomycetes	Agaricomycotina
KC571745	268275	Hydnellum spongiosipes	Hydnellum	Bankeraceae	Thelephorales	Agaricomycetes	Agaricomycotina
KC571744	268275	Hydnellum spongiosipes	Hydnellum	Bankeraceae	Thelephorales	Agaricomycetes	Agaricomycotina
KC571742	268275	Hydnellum spongiosipes	Hydnellum	Bankeraceae	Thelephorales	Agaricomycetes	Agaricomycotina
KC571741	268275	Hydnellum spongiosipes	Hydnellum	Bankeraceae	Thelephorales	Agaricomycetes	Agaricomycotina
JN135184	268275	Hydnellum spongiosipes	Hydnellum	Bankeraceae	Thelephorales	Agaricomycetes	Agaricomycotina
EU784269	268275	Hydnellum spongiosipes	Hydnellum	Bankeraceae	Thelephorales	Agaricomycetes	Agaricomycotina
EU784268	268275	Hydnellum spongiosipes	Hydnellum	Bankeraceae	Thelephorales	Agaricomycetes	Agaricomycotina
AY569021	268275	Hydnellum spongiosipes	Hydnellum	Bankeraceae	Thelephorales	Agaricomycetes	Agaricomycotina
KC585384	500520	Pycnoporellus alboluteus	Pycnoporellus	Fomitopsidaceae	Polyporales	Agaricomycetes	Agaricomycotina
KC585383	500520	Pycnoporellus alboluteus	Pycnoporellus	Fomitopsidaceae	Polyporales	Agaricomycetes	Agaricomycotina
KC585382	500520	Pycnoporellus alboluteus	Pycnoporellus	Fomitopsidaceae	Polyporales	Agaricomycetes	Agaricomycotina
KC585381	500520	Pycnoporellus alboluteus	Pycnoporellus	Fomitopsidaceae	Polyporales	Agaricomycetes	Agaricomycotina
DQ679806	141855	Caloboletus calopus	Caloboletus	Boletaceae	Boletales	Agaricomycetes	Agaricomycotina
HM347645	141855	Caloboletus calopus	Caloboletus	Boletaceae	Boletales	Agaricomycetes	Agaricomycotina
AJ889928	141855	Caloboletus calopus	Caloboletus	Boletaceae	Boletales	Agaricomycetes	Agaricomycotina
HM562111	670510	Pluteus fenzlii	Pluteus	Pluteaceae	Agaricales	Agaricomycetes	Agaricomycotina
HM562091	670510	Pluteus fenzlii	Pluteus	Pluteaceae	Agaricales	Agaricomycetes	Agaricomycotina
FJ774082	670510	Pluteus fenzlii	Pluteus	Pluteaceae	Agaricales	Agaricomycetes	Agaricomycotina
KF937329	68760	Cortinarius iodes	Cortinarius	Cortinariaceae	Agaricales	Agaricomycetes	Agaricomycotina
KF937328	68760	Cortinarius iodes	Cortinarius	Cortinariaceae	Agaricales	Agaricomycetes	Agaricomycotina
KF937327	68760	Cortinarius iodes	Cortinarius	Cortinariaceae	Agaricales	Agaricomycetes	Agaricomycotina
KF937326	68760	Cortinarius iodes	Cortinarius	Cortinariaceae	Agaricales	Agaricomycetes	Agaricomycotina
KM207857	1333642	Sarcoporia polyspora	Sarcoporia	Polyporaceae	Polyporales	Agaricomycetes	Agaricomycotina
KM207856	1333642	Sarcoporia polyspora	Sarcoporia	Polyporaceae	Polyporales	Agaricomycetes	Agaricomycotina
KM207851	1333642	Sarcoporia polyspora	Sarcoporia	Polyporaceae	Polyporales	Agaricomycetes	Agaricomycotina
KM207850	1333642	Sarcoporia polyspora	Sarcoporia	Polyporaceae	Polyporales	Agaricomycetes	Agaricomycotina
KM207849	1333642	Sarcoporia polyspora	Sarcoporia	Polyporaceae	Polyporales	Agaricomycetes	Agaricomycotina
KC585394	1333642	Sarcoporia polyspora	Sarcoporia	Polyporaceae	Polyporales	Agaricomycetes	Agaricomycotina
KC585393	1333642	Sarcoporia polyspora	Sarcoporia	Polyporaceae	Polyporales	Agaricomycetes	Agaricomycotina
KC585392	1333642	Sarcoporia polyspora	Sarcoporia	Polyporaceae	Polyporales	Agaricomycetes	Agaricomycotina
KF185094	1333642	Sarcoporia polyspora	Sarcoporia	Polyporaceae	Polyporales	Agaricomycetes	Agaricomycotina
KF185093	1333642	Sarcoporia polyspora	Sarcoporia	Polyporaceae	Polyporales	Agaricomycetes	Agaricomycotina
KF185092	1333642	Sarcoporia polyspora	Sarcoporia	Polyporaceae	Polyporales	Agaricomycetes	Agaricomycotina
KC595953	1333642	Sarcoporia polyspora	Sarcoporia	Polyporaceae	Polyporales	Agaricomycetes	Agaricomycotina
KC422621	495281	Boletus hiratsukae	Boletus	Boletaceae	Boletales	Agaricomycetes	Agaricomycotina
NR_119672	495281	Boletus hiratsukae	Boletus	Boletaceae	Boletales	Agaricomycetes	Agaricomycotina
EU231960	495281	Boletus hiratsukae	Boletus	Boletaceae	Boletales	Agaricomycetes	Agaricomycotina
JN020982	495281	Boletus hiratsukae	Boletus	Boletaceae	Boletales	Agaricomycetes	Agaricomycotina
FJ039570	70561	Cortinarius traganus	Cortinarius	Cortinariaceae	Agaricales	Agaricomycetes	Agaricomycotina
FJ039569	70561	Cortinarius traganus	Cortinarius	Cortinariaceae	Agaricales	Agaricomycetes	Agaricomycotina
JF907921	70561	Cortinarius traganus	Cortinarius	Cortinariaceae	Agaricales	Agaricomycetes	Agaricomycotina
GQ159890	70561	Cortinarius traganus	Cortinarius	Cortinariaceae	Agaricales	Agaricomycetes	Agaricomycotina
FJ717574	70561	Cortinarius traganus	Cortinarius	Cortinariaceae	Agaricales	Agaricomycetes	Agaricomycotina
FJ717573	70561	Cortinarius traganus	Cortinarius	Cortinariaceae	Agaricales	Agaricomycetes	Agaricomycotina
FJ717571	70561	Cortinarius traganus	Cortinarius	Cortinariaceae	Agaricales	Agaricomycetes	Agaricomycotina
FJ717570	70561	Cortinarius traganus	Cortinarius	Cortinariaceae	Agaricales	Agaricomycetes	Agaricomycotina
FJ717569	70561	Cortinarius traganus	Cortinarius	Cortinariaceae	Agaricales	Agaricomycetes	Agaricomycotina
FJ157132	70561	Cortinarius traganus	Cortinarius	Cortinariaceae	Agaricales	Agaricomycetes	Agaricomycotina
EU821693	70561	Cortinarius traganus	Cortinarius	Cortinariaceae	Agaricales	Agaricomycetes	Agaricomycotina
EU821656	70561	Cortinarius traganus	Cortinarius	Cortinariaceae	Agaricales	Agaricomycetes	Agaricomycotina
JX407338	70561	Cortinarius traganus	Cortinarius	Cortinariaceae	Agaricales	Agaricomycetes	Agaricomycotina
KC842399	70561	Cortinarius traganus	Cortinarius	Cortinariaceae	Agaricales	Agaricomycetes	Agaricomycotina
AF325598	70561	Cortinarius traganus	Cortinarius	Cortinariaceae	Agaricales	Agaricomycetes	Agaricomycotina
HM240523	70561	Cortinarius traganus	Cortinarius	Cortinariaceae	Agaricales	Agaricomycetes	Agaricomycotina
AF335446	70561	Cortinarius traganus	Cortinarius	Cortinariaceae	Agaricales	Agaricomycetes	Agaricomycotina
AF430251	70561	Cortinarius traganus	Cortinarius	Cortinariaceae	Agaricales	Agaricomycetes	Agaricomycotina
JQ586199	84747	Entyloma ficariae	Entyloma	Entylomataceae	Entylomatales	Exobasidiomycetes	Ustilaginomycotina
AY854969	84747	Entyloma ficariae	Entyloma	Entylomataceae	Entylomatales	Exobasidiomycetes	Ustilaginomycotina
HM046472	84747	Entyloma ficariae	Entyloma	Entylomataceae	Entylomatales	Exobasidiomycetes	Ustilaginomycotina
HM046471	84747	Entyloma ficariae	Entyloma	Entylomataceae	Entylomatales	Exobasidiomycetes	Ustilaginomycotina
HM046470	84747	Entyloma ficariae	Entyloma	Entylomataceae	Entylomatales	Exobasidiomycetes	Ustilaginomycotina
HM046469	84747	Entyloma ficariae	Entyloma	Entylomataceae	Entylomatales	Exobasidiomycetes	Ustilaginomycotina
HM046468	84747	Entyloma ficariae	Entyloma	Entylomataceae	Entylomatales	Exobasidiomycetes	Ustilaginomycotina
HM046466	84747	Entyloma ficariae	Entyloma	Entylomataceae	Entylomatales	Exobasidiomycetes	Ustilaginomycotina
HM046465	84747	Entyloma ficariae	Entyloma	Entylomataceae	Entylomatales	Exobasidiomycetes	Ustilaginomycotina
KM409445	5384	Suillus luteus	Suillus	Suillaceae	Boletales	Agaricomycetes	Agaricomycotina
JF908725	5384	Suillus luteus	Suillus	Suillaceae	Boletales	Agaricomycetes	Agaricomycotina
KF937367	5384	Suillus luteus	Suillus	Suillaceae	Boletales	Agaricomycetes	Agaricomycotina
GU222326	5384	Suillus luteus	Suillus	Suillaceae	Boletales	Agaricomycetes	Agaricomycotina
JQ888209	5384	Suillus luteus	Suillus	Suillaceae	Boletales	Agaricomycetes	Agaricomycotina
DQ440568	5384	Suillus luteus	Suillus	Suillaceae	Boletales	Agaricomycetes	Agaricomycotina
AY898620	5384	Suillus luteus	Suillus	Suillaceae	Boletales	Agaricomycetes	Agaricomycotina
AY898619	5384	Suillus luteus	Suillus	Suillaceae	Boletales	Agaricomycetes	Agaricomycotina
AY898618	5384	Suillus luteus	Suillus	Suillaceae	Boletales	Agaricomycetes	Agaricomycotina
GU373495	5384	Suillus luteus	Suillus	Suillaceae	Boletales	Agaricomycetes	Agaricomycotina
KC898393	1473265	Entoloma lampropus	Entoloma	Entolomataceae	Agaricales	Agaricomycetes	Agaricomycotina
KC898392	1473265	Entoloma lampropus	Entoloma	Entolomataceae	Agaricales	Agaricomycetes	Agaricomycotina
KC898390	1473265	Entoloma lampropus	Entoloma	Entolomataceae	Agaricales	Agaricomycetes	Agaricomycotina
KC898389	1473265	Entoloma lampropus	Entoloma	Entolomataceae	Agaricales	Agaricomycetes	Agaricomycotina
KC898388	1473265	Entoloma lampropus	Entoloma	Entolomataceae	Agaricales	Agaricomycetes	Agaricomycotina
KC898387	1473265	Entoloma lampropus	Entoloma	Entolomataceae	Agaricales	Agaricomycetes	Agaricomycotina
KC898386	1473265	Entoloma lampropus	Entoloma	Entolomataceae	Agaricales	Agaricomycetes	Agaricomycotina
KC898385	1473265	Entoloma lampropus	Entoloma	Entolomataceae	Agaricales	Agaricomycetes	Agaricomycotina
KC898384	1473265	Entoloma lampropus	Entoloma	Entolomataceae	Agaricales	Agaricomycetes	Agaricomycotina
KC898383	1473265	Entoloma lampropus	Entoloma	Entolomataceae	Agaricales	Agaricomycetes	Agaricomycotina
KC898382	1473265	Entoloma lampropus	Entoloma	Entolomataceae	Agaricales	Agaricomycetes	Agaricomycotina
KC898381	1473265	Entoloma lampropus	Entoloma	Entolomataceae	Agaricales	Agaricomycetes	Agaricomycotina
KC898380	1473265	Entoloma lampropus	Entoloma	Entolomataceae	Agaricales	Agaricomycetes	Agaricomycotina
KC898379	1473265	Entoloma lampropus	Entoloma	Entolomataceae	Agaricales	Agaricomycetes	Agaricomycotina
KC898377	1473265	Entoloma lampropus	Entoloma	Entolomataceae	Agaricales	Agaricomycetes	Agaricomycotina
KC898458	1473265	Entoloma lampropus	Entoloma	Entolomataceae	Agaricales	Agaricomycetes	Agaricomycotina
KC571774	1086389	Sarcodon joeides	Sarcodon	Bankeraceae	Thelephorales	Agaricomycetes	Agaricomycotina
KC571773	1086389	Sarcodon joeides	Sarcodon	Bankeraceae	Thelephorales	Agaricomycetes	Agaricomycotina
KC571772	1086389	Sarcodon joeides	Sarcodon	Bankeraceae	Thelephorales	Agaricomycetes	Agaricomycotina
JN135193	1086389	Sarcodon joeides	Sarcodon	Bankeraceae	Thelephorales	Agaricomycetes	Agaricomycotina
KP308762	1282985	Inocybe leptospermi	Inocybe	Inocybaceae	Agaricales	Agaricomycetes	Agaricomycotina
KP308761	1282985	Inocybe leptospermi	Inocybe	Inocybaceae	Agaricales	Agaricomycetes	Agaricomycotina
KP308760	1282985	Inocybe leptospermi	Inocybe	Inocybaceae	Agaricales	Agaricomycetes	Agaricomycotina
KP308759	1282985	Inocybe leptospermi	Inocybe	Inocybaceae	Agaricales	Agaricomycetes	Agaricomycotina
KP308758	1282985	Inocybe leptospermi	Inocybe	Inocybaceae	Agaricales	Agaricomycetes	Agaricomycotina
KP308757	1282985	Inocybe leptospermi	Inocybe	Inocybaceae	Agaricales	Agaricomycetes	Agaricomycotina
KP308756	1282985	Inocybe leptospermi	Inocybe	Inocybaceae	Agaricales	Agaricomycetes	Agaricomycotina
KP308755	1282985	Inocybe leptospermi	Inocybe	Inocybaceae	Agaricales	Agaricomycetes	Agaricomycotina
KP308754	1282985	Inocybe leptospermi	Inocybe	Inocybaceae	Agaricales	Agaricomycetes	Agaricomycotina
KP308753	1282985	Inocybe leptospermi	Inocybe	Inocybaceae	Agaricales	Agaricomycetes	Agaricomycotina
GQ892817	41251	Strobilurus tenacellus	Strobilurus	Physalacriaceae	Agaricales	Agaricomycetes	Agaricomycotina
GQ892816	41251	Strobilurus tenacellus	Strobilurus	Physalacriaceae	Agaricales	Agaricomycetes	Agaricomycotina
GQ892812	41251	Strobilurus tenacellus	Strobilurus	Physalacriaceae	Agaricales	Agaricomycetes	Agaricomycotina
KC543175	1330251	Antrodia albidoides	Antrodia	Fomitopsidaceae	Polyporales	Agaricomycetes	Agaricomycotina
KC543170	1330251	Antrodia albidoides	Antrodia	Fomitopsidaceae	Polyporales	Agaricomycetes	Agaricomycotina
KC543168	1330251	Antrodia albidoides	Antrodia	Fomitopsidaceae	Polyporales	Agaricomycetes	Agaricomycotina
KC543161	1330251	Antrodia albidoides	Antrodia	Fomitopsidaceae	Polyporales	Agaricomycetes	Agaricomycotina
KC543147	1330251	Antrodia albidoides	Antrodia	Fomitopsidaceae	Polyporales	Agaricomycetes	Agaricomycotina
KC543114	1330251	Antrodia albidoides	Antrodia	Fomitopsidaceae	Polyporales	Agaricomycetes	Agaricomycotina
HM572536	47721	Lyophyllum shimeji	Lyophyllum	Lyophyllaceae	Agaricales	Agaricomycetes	Agaricomycotina
HM572534	47721	Lyophyllum shimeji	Lyophyllum	Lyophyllaceae	Agaricales	Agaricomycetes	Agaricomycotina
HM572532	47721	Lyophyllum shimeji	Lyophyllum	Lyophyllaceae	Agaricales	Agaricomycetes	Agaricomycotina
HM572531	47721	Lyophyllum shimeji	Lyophyllum	Lyophyllaceae	Agaricales	Agaricomycetes	Agaricomycotina
HM572530	47721	Lyophyllum shimeji	Lyophyllum	Lyophyllaceae	Agaricales	Agaricomycetes	Agaricomycotina
HM572529	47721	Lyophyllum shimeji	Lyophyllum	Lyophyllaceae	Agaricales	Agaricomycetes	Agaricomycotina
HM572527	47721	Lyophyllum shimeji	Lyophyllum	Lyophyllaceae	Agaricales	Agaricomycetes	Agaricomycotina
HM572526	47721	Lyophyllum shimeji	Lyophyllum	Lyophyllaceae	Agaricales	Agaricomycetes	Agaricomycotina
KF727431	544579	Postia stiptica	Postia	Fomitopsidaceae	Polyporales	Agaricomycetes	Agaricomycotina
JX082383	544579	Postia stiptica	Postia	Fomitopsidaceae	Polyporales	Agaricomycetes	Agaricomycotina
JX082382	544579	Postia stiptica	Postia	Fomitopsidaceae	Polyporales	Agaricomycetes	Agaricomycotina
JX082381	544579	Postia stiptica	Postia	Fomitopsidaceae	Polyporales	Agaricomycetes	Agaricomycotina
JX082380	544579	Postia stiptica	Postia	Fomitopsidaceae	Polyporales	Agaricomycetes	Agaricomycotina
JX082379	544579	Postia stiptica	Postia	Fomitopsidaceae	Polyporales	Agaricomycetes	Agaricomycotina
HQ604240	467834	Inocybe acuta	Inocybe	Inocybaceae	Agaricales	Agaricomycetes	Agaricomycotina
HQ604236	467834	Inocybe acuta	Inocybe	Inocybaceae	Agaricales	Agaricomycetes	Agaricomycotina
JN580805	467834	Inocybe acuta	Inocybe	Inocybaceae	Agaricales	Agaricomycetes	Agaricomycotina
JN580804	467834	Inocybe acuta	Inocybe	Inocybaceae	Agaricales	Agaricomycetes	Agaricomycotina
KF732537	1538937	Cortinarius sannio	Cortinarius	Cortinariaceae	Agaricales	Agaricomycetes	Agaricomycotina
KF732536	1538937	Cortinarius sannio	Cortinarius	Cortinariaceae	Agaricales	Agaricomycetes	Agaricomycotina
KF732420	1538937	Cortinarius sannio	Cortinarius	Cortinariaceae	Agaricales	Agaricomycetes	Agaricomycotina
NR_130260	1538937	Cortinarius sannio	Cortinarius	Cortinariaceae	Agaricales	Agaricomycetes	Agaricomycotina
FJ039575	160464	Cortinarius alboviolaceus	Cortinarius	Cortinariaceae	Agaricales	Agaricomycetes	Agaricomycotina
FJ039565	160464	Cortinarius alboviolaceus	Cortinarius	Cortinariaceae	Agaricales	Agaricomycetes	Agaricomycotina
JF907875	160464	Cortinarius alboviolaceus	Cortinarius	Cortinariaceae	Agaricales	Agaricomycetes	Agaricomycotina
HQ604698	160464	Cortinarius alboviolaceus	Cortinarius	Cortinariaceae	Agaricales	Agaricomycetes	Agaricomycotina
GQ159793	160464	Cortinarius alboviolaceus	Cortinarius	Cortinariaceae	Agaricales	Agaricomycetes	Agaricomycotina
GQ159791	160464	Cortinarius alboviolaceus	Cortinarius	Cortinariaceae	Agaricales	Agaricomycetes	Agaricomycotina
FJ717506	160464	Cortinarius alboviolaceus	Cortinarius	Cortinariaceae	Agaricales	Agaricomycetes	Agaricomycotina
FJ157005	160464	Cortinarius alboviolaceus	Cortinarius	Cortinariaceae	Agaricales	Agaricomycetes	Agaricomycotina
FJ157004	160464	Cortinarius alboviolaceus	Cortinarius	Cortinariaceae	Agaricales	Agaricomycetes	Agaricomycotina
EU821675	160464	Cortinarius alboviolaceus	Cortinarius	Cortinariaceae	Agaricales	Agaricomycetes	Agaricomycotina
EU821652	160464	Cortinarius alboviolaceus	Cortinarius	Cortinariaceae	Agaricales	Agaricomycetes	Agaricomycotina
KC842402	160464	Cortinarius alboviolaceus	Cortinarius	Cortinariaceae	Agaricales	Agaricomycetes	Agaricomycotina
AY669657	160464	Cortinarius alboviolaceus	Cortinarius	Cortinariaceae	Agaricales	Agaricomycetes	Agaricomycotina
AF325597	160464	Cortinarius alboviolaceus	Cortinarius	Cortinariaceae	Agaricales	Agaricomycetes	Agaricomycotina
AF325596	160464	Cortinarius alboviolaceus	Cortinarius	Cortinariaceae	Agaricales	Agaricomycetes	Agaricomycotina
JF899552	160464	Cortinarius alboviolaceus	Cortinarius	Cortinariaceae	Agaricales	Agaricomycetes	Agaricomycotina
FJ039660	222047	Cortinarius purpurascens	Cortinarius	Cortinariaceae	Agaricales	Agaricomycetes	Agaricomycotina
KF732644	222047	Cortinarius purpurascens	Cortinarius	Cortinariaceae	Agaricales	Agaricomycetes	Agaricomycotina
KF732406	222047	Cortinarius purpurascens	Cortinarius	Cortinariaceae	Agaricales	Agaricomycetes	Agaricomycotina
NR_130252	222047	Cortinarius purpurascens	Cortinarius	Cortinariaceae	Agaricales	Agaricomycetes	Agaricomycotina
JF907934	222047	Cortinarius purpurascens	Cortinarius	Cortinariaceae	Agaricales	Agaricomycetes	Agaricomycotina
GQ159827	222047	Cortinarius purpurascens	Cortinarius	Cortinariaceae	Agaricales	Agaricomycetes	Agaricomycotina
AY174858	222047	Cortinarius purpurascens	Cortinarius	Cortinariaceae	Agaricales	Agaricomycetes	Agaricomycotina
JF899573	48571	Suillus granulatus	Suillus	Suillaceae	Boletales	Agaricomycetes	Agaricomycotina
GQ397991	48571	Suillus granulatus	Suillus	Suillaceae	Boletales	Agaricomycetes	Agaricomycotina
EF493252	48571	Suillus granulatus	Suillus	Suillaceae	Boletales	Agaricomycetes	Agaricomycotina
EF493251	48571	Suillus granulatus	Suillus	Suillaceae	Boletales	Agaricomycetes	Agaricomycotina
HM347656	48571	Suillus granulatus	Suillus	Suillaceae	Boletales	Agaricomycetes	Agaricomycotina
AY898617	48571	Suillus granulatus	Suillus	Suillaceae	Boletales	Agaricomycetes	Agaricomycotina
KP012989	158606	Trametes sanguinea	Trametes	Polyporaceae	Polyporales	Agaricomycetes	Agaricomycotina
KP012695	158606	Trametes sanguinea	Trametes	Polyporaceae	Polyporales	Agaricomycetes	Agaricomycotina
KF573025	158606	Trametes sanguinea	Trametes	Polyporaceae	Polyporales	Agaricomycetes	Agaricomycotina
JX082366	158606	Trametes sanguinea	Trametes	Polyporaceae	Polyporales	Agaricomycetes	Agaricomycotina
JX082343	158606	Trametes sanguinea	Trametes	Polyporaceae	Polyporales	Agaricomycetes	Agaricomycotina
JN164981	158606	Trametes sanguinea	Trametes	Polyporaceae	Polyporales	Agaricomycetes	Agaricomycotina
GQ982886	158606	Trametes sanguinea	Trametes	Polyporaceae	Polyporales	Agaricomycetes	Agaricomycotina
GQ982885	158606	Trametes sanguinea	Trametes	Polyporaceae	Polyporales	Agaricomycetes	Agaricomycotina
GQ982884	158606	Trametes sanguinea	Trametes	Polyporaceae	Polyporales	Agaricomycetes	Agaricomycotina
KF114474	34428	Agaricus arvensis	Agaricus	Agaricaceae	Agaricales	Agaricomycetes	Agaricomycotina
KF306093	34428	Agaricus arvensis	Agaricus	Agaricaceae	Agaricales	Agaricomycetes	Agaricomycotina
JF797194	34428	Agaricus arvensis	Agaricus	Agaricaceae	Agaricales	Agaricomycetes	Agaricomycotina
KC184446	1297048	Butyriboletus persolidus	Butyriboletus	Boletaceae	Boletales	Agaricomycetes	Agaricomycotina
KC184445	1297048	Butyriboletus persolidus	Butyriboletus	Boletaceae	Boletales	Agaricomycetes	Agaricomycotina
KC184444	1297048	Butyriboletus persolidus	Butyriboletus	Boletaceae	Boletales	Agaricomycetes	Agaricomycotina
KC184443	1297048	Butyriboletus persolidus	Butyriboletus	Boletaceae	Boletales	Agaricomycetes	Agaricomycotina
KC184442	1297048	Butyriboletus persolidus	Butyriboletus	Boletaceae	Boletales	Agaricomycetes	Agaricomycotina
KC152233	264111	Sistotrema confluens	Sistotrema	Hydnaceae	Cantharellales	Agaricomycetes	Agaricomycotina
KC152232	264111	Sistotrema confluens	Sistotrema	Hydnaceae	Cantharellales	Agaricomycetes	Agaricomycotina
KC152231	264111	Sistotrema confluens	Sistotrema	Hydnaceae	Cantharellales	Agaricomycetes	Agaricomycotina
KC152230	264111	Sistotrema confluens	Sistotrema	Hydnaceae	Cantharellales	Agaricomycetes	Agaricomycotina
KC152229	264111	Sistotrema confluens	Sistotrema	Hydnaceae	Cantharellales	Agaricomycetes	Agaricomycotina
KC152228	264111	Sistotrema confluens	Sistotrema	Hydnaceae	Cantharellales	Agaricomycetes	Agaricomycotina
KC152227	264111	Sistotrema confluens	Sistotrema	Hydnaceae	Cantharellales	Agaricomycetes	Agaricomycotina
KC152226	264111	Sistotrema confluens	Sistotrema	Hydnaceae	Cantharellales	Agaricomycetes	Agaricomycotina
JF908360	182001	Melanoleuca cognata	Melanoleuca	Tricholomataceae	Agaricales	Agaricomycetes	Agaricomycotina
JF908353	182001	Melanoleuca cognata	Melanoleuca	Tricholomataceae	Agaricales	Agaricomycetes	Agaricomycotina
JF908344	182001	Melanoleuca cognata	Melanoleuca	Tricholomataceae	Agaricales	Agaricomycetes	Agaricomycotina
JN616425	182001	Melanoleuca cognata	Melanoleuca	Tricholomataceae	Agaricales	Agaricomycetes	Agaricomycotina
JX429225	182001	Melanoleuca cognata	Melanoleuca	Tricholomataceae	Agaricales	Agaricomycetes	Agaricomycotina
JX429190	182001	Melanoleuca cognata	Melanoleuca	Tricholomataceae	Agaricales	Agaricomycetes	Agaricomycotina
JX429189	182001	Melanoleuca cognata	Melanoleuca	Tricholomataceae	Agaricales	Agaricomycetes	Agaricomycotina
JQ888203	176830	Russula vinosa	Russula	Russulaceae	Russulales	Agaricomycetes	Agaricomycotina
AF418638	176830	Russula vinosa	Russula	Russulaceae	Russulales	Agaricomycetes	Agaricomycotina
AJ534938	176830	Russula vinosa	Russula	Russulaceae	Russulales	Agaricomycetes	Agaricomycotina
JQ958317	48566	Suillus caerulescens	Suillus	Suillaceae	Boletales	Agaricomycetes	Agaricomycotina
JQ958313	48566	Suillus caerulescens	Suillus	Suillaceae	Boletales	Agaricomycetes	Agaricomycotina
JQ958310	48566	Suillus caerulescens	Suillus	Suillaceae	Boletales	Agaricomycetes	Agaricomycotina
JF908799	1354920	Xerocomellus chrysenteron	Xerocomellus	Boletaceae	Boletales	Agaricomycetes	Agaricomycotina
JQ888153	1354920	Xerocomellus chrysenteron	Xerocomellus	Boletaceae	Boletales	Agaricomycetes	Agaricomycotina
FJ596906	1354920	Xerocomellus chrysenteron	Xerocomellus	Boletaceae	Boletales	Agaricomycetes	Agaricomycotina
NR_131885	1573786	Cortinarius privignipallens	Cortinarius	Cortinariaceae	Agaricales	Agaricomycetes	Agaricomycotina
KP165569	1573786	Cortinarius privignipallens	Cortinarius	Cortinariaceae	Agaricales	Agaricomycetes	Agaricomycotina
KP165568	1573786	Cortinarius privignipallens	Cortinarius	Cortinariaceae	Agaricales	Agaricomycetes	Agaricomycotina
KP165567	1573786	Cortinarius privignipallens	Cortinarius	Cortinariaceae	Agaricales	Agaricomycetes	Agaricomycotina
KP165566	1573786	Cortinarius privignipallens	Cortinarius	Cortinariaceae	Agaricales	Agaricomycetes	Agaricomycotina
KP165564	1573786	Cortinarius privignipallens	Cortinarius	Cortinariaceae	Agaricales	Agaricomycetes	Agaricomycotina
KP165563	1573786	Cortinarius privignipallens	Cortinarius	Cortinariaceae	Agaricales	Agaricomycetes	Agaricomycotina
JQ967281	80609	Xerocomus subtomentosus	Xerocomus	Boletaceae	Boletales	Agaricomycetes	Agaricomycotina
DQ066413	80609	Xerocomus subtomentosus	Xerocomus	Boletaceae	Boletales	Agaricomycetes	Agaricomycotina
DQ066370	80609	Xerocomus subtomentosus	Xerocomus	Boletaceae	Boletales	Agaricomycetes	Agaricomycotina
DQ066368	80609	Xerocomus subtomentosus	Xerocomus	Boletaceae	Boletales	Agaricomycetes	Agaricomycotina
DQ066365	80609	Xerocomus subtomentosus	Xerocomus	Boletaceae	Boletales	Agaricomycetes	Agaricomycotina
DQ066364	80609	Xerocomus subtomentosus	Xerocomus	Boletaceae	Boletales	Agaricomycetes	Agaricomycotina
DQ066362	80609	Xerocomus subtomentosus	Xerocomus	Boletaceae	Boletales	Agaricomycetes	Agaricomycotina
KC581326	182064	Hygrocybe miniata	Hygrocybe	Hygrophoraceae	Agaricales	Agaricomycetes	Agaricomycotina
JN021037	182064	Hygrocybe miniata	Hygrocybe	Hygrophoraceae	Agaricales	Agaricomycetes	Agaricomycotina
JN021036	182064	Hygrocybe miniata	Hygrocybe	Hygrophoraceae	Agaricales	Agaricomycetes	Agaricomycotina
JN021035	182064	Hygrocybe miniata	Hygrocybe	Hygrophoraceae	Agaricales	Agaricomycetes	Agaricomycotina
EU784328	182064	Hygrocybe miniata	Hygrocybe	Hygrophoraceae	Agaricales	Agaricomycetes	Agaricomycotina
EU784326	182064	Hygrocybe miniata	Hygrocybe	Hygrophoraceae	Agaricales	Agaricomycetes	Agaricomycotina
KM390758	1623182	Hebeloma salicicola	Hebeloma	Strophariaceae	Agaricales	Agaricomycetes	Agaricomycotina
KM390707	1623182	Hebeloma salicicola	Hebeloma	Strophariaceae	Agaricales	Agaricomycetes	Agaricomycotina
KM390683	1623182	Hebeloma salicicola	Hebeloma	Strophariaceae	Agaricales	Agaricomycetes	Agaricomycotina
KM390682	1623182	Hebeloma salicicola	Hebeloma	Strophariaceae	Agaricales	Agaricomycetes	Agaricomycotina
KM390609	1623182	Hebeloma salicicola	Hebeloma	Strophariaceae	Agaricales	Agaricomycetes	Agaricomycotina
KM390608	1623182	Hebeloma salicicola	Hebeloma	Strophariaceae	Agaricales	Agaricomycetes	Agaricomycotina
KM390579	1623182	Hebeloma salicicola	Hebeloma	Strophariaceae	Agaricales	Agaricomycetes	Agaricomycotina
KM390576	1623182	Hebeloma salicicola	Hebeloma	Strophariaceae	Agaricales	Agaricomycetes	Agaricomycotina
KM390544	1623182	Hebeloma salicicola	Hebeloma	Strophariaceae	Agaricales	Agaricomycetes	Agaricomycotina
KM390543	1623182	Hebeloma salicicola	Hebeloma	Strophariaceae	Agaricales	Agaricomycetes	Agaricomycotina
KM390522	1623182	Hebeloma salicicola	Hebeloma	Strophariaceae	Agaricales	Agaricomycetes	Agaricomycotina
KM390521	1623182	Hebeloma salicicola	Hebeloma	Strophariaceae	Agaricales	Agaricomycetes	Agaricomycotina
KM390520	1623182	Hebeloma salicicola	Hebeloma	Strophariaceae	Agaricales	Agaricomycetes	Agaricomycotina
KM390519	1623182	Hebeloma salicicola	Hebeloma	Strophariaceae	Agaricales	Agaricomycetes	Agaricomycotina
KP313586	1590093	Amanita parcivolvata	Amanita	Amanitaceae	Agaricales	Agaricomycetes	Agaricomycotina
KP313585	1590093	Amanita parcivolvata	Amanita	Amanitaceae	Agaricales	Agaricomycetes	Agaricomycotina
KP313584	1590093	Amanita parcivolvata	Amanita	Amanitaceae	Agaricales	Agaricomycetes	Agaricomycotina
KP135088	194678	Phanerochaete magnoliae	Phanerochaete	Phanerochaetaceae	Polyporales	Agaricomycetes	Agaricomycotina
KP135087	194678	Phanerochaete magnoliae	Phanerochaete	Phanerochaetaceae	Polyporales	Agaricomycetes	Agaricomycotina
KP135085	194678	Phanerochaete magnoliae	Phanerochaete	Phanerochaetaceae	Polyporales	Agaricomycetes	Agaricomycotina
AY805617	194678	Phanerochaete magnoliae	Phanerochaete	Phanerochaetaceae	Polyporales	Agaricomycetes	Agaricomycotina
KR025578	152932	Lactarius badiosanguineus	Lactarius	Russulaceae	Russulales	Agaricomycetes	Agaricomycotina
JF908284	152932	Lactarius badiosanguineus	Lactarius	Russulaceae	Russulales	Agaricomycetes	Agaricomycotina
AY606943	152932	Lactarius badiosanguineus	Lactarius	Russulaceae	Russulales	Agaricomycetes	Agaricomycotina
JF313656	71931	Amanita flavoconia	Amanita	Amanitaceae	Agaricales	Agaricomycetes	Agaricomycotina
JF313655	71931	Amanita flavoconia	Amanita	Amanitaceae	Agaricales	Agaricomycetes	Agaricomycotina
KF937301	71931	Amanita flavoconia	Amanita	Amanitaceae	Agaricales	Agaricomycetes	Agaricomycotina
KF937300	71931	Amanita flavoconia	Amanita	Amanitaceae	Agaricales	Agaricomycetes	Agaricomycotina
KF937299	71931	Amanita flavoconia	Amanita	Amanitaceae	Agaricales	Agaricomycetes	Agaricomycotina
JN020967	71931	Amanita flavoconia	Amanita	Amanitaceae	Agaricales	Agaricomycetes	Agaricomycotina
JN020966	71931	Amanita flavoconia	Amanita	Amanitaceae	Agaricales	Agaricomycetes	Agaricomycotina
GQ415317	71931	Amanita flavoconia	Amanita	Amanitaceae	Agaricales	Agaricomycetes	Agaricomycotina
AY436456	71931	Amanita flavoconia	Amanita	Amanitaceae	Agaricales	Agaricomycetes	Agaricomycotina
EU819463	71931	Amanita flavoconia	Amanita	Amanitaceae	Agaricales	Agaricomycetes	Agaricomycotina
EU569281	71931	Amanita flavoconia	Amanita	Amanitaceae	Agaricales	Agaricomycetes	Agaricomycotina
KP771705	40471	Fuscoporia gilva	Fuscoporia	Hymenochaetaceae	Hymenochaetales	Agaricomycetes	Agaricomycotina
KP859295	40471	Fuscoporia gilva	Fuscoporia	Hymenochaetaceae	Hymenochaetales	Agaricomycetes	Agaricomycotina
KJ140647	40471	Fuscoporia gilva	Fuscoporia	Hymenochaetaceae	Hymenochaetales	Agaricomycetes	Agaricomycotina
FJ039541	560690	Cortinarius vernus	Cortinarius	Cortinariaceae	Agaricales	Agaricomycetes	Agaricomycotina
FJ039539	560690	Cortinarius vernus	Cortinarius	Cortinariaceae	Agaricales	Agaricomycetes	Agaricomycotina
JF907896	560690	Cortinarius vernus	Cortinarius	Cortinariaceae	Agaricales	Agaricomycetes	Agaricomycotina
JF907866	560690	Cortinarius vernus	Cortinarius	Cortinariaceae	Agaricales	Agaricomycetes	Agaricomycotina
GQ159840	560690	Cortinarius vernus	Cortinarius	Cortinariaceae	Agaricales	Agaricomycetes	Agaricomycotina
GQ159816	560690	Cortinarius vernus	Cortinarius	Cortinariaceae	Agaricales	Agaricomycetes	Agaricomycotina
FN429009	560690	Cortinarius vernus	Cortinarius	Cortinariaceae	Agaricales	Agaricomycetes	Agaricomycotina
FN429008	560690	Cortinarius vernus	Cortinarius	Cortinariaceae	Agaricales	Agaricomycetes	Agaricomycotina
FN429007	560690	Cortinarius vernus	Cortinarius	Cortinariaceae	Agaricales	Agaricomycetes	Agaricomycotina
FN429005	560690	Cortinarius vernus	Cortinarius	Cortinariaceae	Agaricales	Agaricomycetes	Agaricomycotina
FN429004	560690	Cortinarius vernus	Cortinarius	Cortinariaceae	Agaricales	Agaricomycetes	Agaricomycotina
JX536135	230774	Gymnopus erythropus	Gymnopus	Marasmiaceae	Agaricales	Agaricomycetes	Agaricomycotina
JX536134	230774	Gymnopus erythropus	Gymnopus	Marasmiaceae	Agaricales	Agaricomycetes	Agaricomycotina
JX536133	230774	Gymnopus erythropus	Gymnopus	Marasmiaceae	Agaricales	Agaricomycetes	Agaricomycotina
DQ449998	230774	Gymnopus erythropus	Gymnopus	Marasmiaceae	Agaricales	Agaricomycetes	Agaricomycotina
KM067884	89243	Laccaria amethystina	Laccaria	Hydnangiaceae	Agaricales	Agaricomycetes	Agaricomycotina
KM067855	89243	Laccaria amethystina	Laccaria	Hydnangiaceae	Agaricales	Agaricomycetes	Agaricomycotina
GQ166874	89243	Laccaria amethystina	Laccaria	Hydnangiaceae	Agaricales	Agaricomycetes	Agaricomycotina
JN942808	89243	Laccaria amethystina	Laccaria	Hydnangiaceae	Agaricales	Agaricomycetes	Agaricomycotina
JN942807	89243	Laccaria amethystina	Laccaria	Hydnangiaceae	Agaricales	Agaricomycetes	Agaricomycotina
JN942802	89243	Laccaria amethystina	Laccaria	Hydnangiaceae	Agaricales	Agaricomycetes	Agaricomycotina
JN942783	89243	Laccaria amethystina	Laccaria	Hydnangiaceae	Agaricales	Agaricomycetes	Agaricomycotina
HM189776	89243	Laccaria amethystina	Laccaria	Hydnangiaceae	Agaricales	Agaricomycetes	Agaricomycotina
HM189774	89243	Laccaria amethystina	Laccaria	Hydnangiaceae	Agaricales	Agaricomycetes	Agaricomycotina
HM189773	89243	Laccaria amethystina	Laccaria	Hydnangiaceae	Agaricales	Agaricomycetes	Agaricomycotina
EU819476	89243	Laccaria amethystina	Laccaria	Hydnangiaceae	Agaricales	Agaricomycetes	Agaricomycotina
EF530940	89243	Laccaria amethystina	Laccaria	Hydnangiaceae	Agaricales	Agaricomycetes	Agaricomycotina
AM113955	89243	Laccaria amethystina	Laccaria	Hydnangiaceae	Agaricales	Agaricomycetes	Agaricomycotina
AM113954	89243	Laccaria amethystina	Laccaria	Hydnangiaceae	Agaricales	Agaricomycetes	Agaricomycotina
KF732549	222032	Cortinarius cupreorufus	Cortinarius	Cortinariaceae	Agaricales	Agaricomycetes	Agaricomycotina
KF732548	222032	Cortinarius cupreorufus	Cortinarius	Cortinariaceae	Agaricales	Agaricomycetes	Agaricomycotina
KF732294	222032	Cortinarius cupreorufus	Cortinarius	Cortinariaceae	Agaricales	Agaricomycetes	Agaricomycotina
NR_130213	222032	Cortinarius cupreorufus	Cortinarius	Cortinariaceae	Agaricales	Agaricomycetes	Agaricomycotina
HM068562	222032	Cortinarius cupreorufus	Cortinarius	Cortinariaceae	Agaricales	Agaricomycetes	Agaricomycotina
EU056992	222032	Cortinarius cupreorufus	Cortinarius	Cortinariaceae	Agaricales	Agaricomycetes	Agaricomycotina
AY174831	222032	Cortinarius cupreorufus	Cortinarius	Cortinariaceae	Agaricales	Agaricomycetes	Agaricomycotina
EF644106	36063	Hebeloma mesophaeum	Hebeloma	Strophariaceae	Agaricales	Agaricomycetes	Agaricomycotina
EF451057	36063	Hebeloma mesophaeum	Hebeloma	Strophariaceae	Agaricales	Agaricomycetes	Agaricomycotina
AB327182	36063	Hebeloma mesophaeum	Hebeloma	Strophariaceae	Agaricales	Agaricomycetes	Agaricomycotina
FJ039573	86081	Cortinarius armeniacus	Cortinarius	Cortinariaceae	Agaricales	Agaricomycetes	Agaricomycotina
FJ717503	86081	Cortinarius armeniacus	Cortinarius	Cortinariaceae	Agaricales	Agaricomycetes	Agaricomycotina
KC842403	86081	Cortinarius armeniacus	Cortinarius	Cortinariaceae	Agaricales	Agaricomycetes	Agaricomycotina
AF325595	86081	Cortinarius armeniacus	Cortinarius	Cortinariaceae	Agaricales	Agaricomycetes	Agaricomycotina
DQ117925	86081	Cortinarius armeniacus	Cortinarius	Cortinariaceae	Agaricales	Agaricomycetes	Agaricomycotina
JF908053	557324	Hygrocybe punicea	Hygrocybe	Hygrophoraceae	Agaricales	Agaricomycetes	Agaricomycotina
KF291133	557324	Hygrocybe punicea	Hygrocybe	Hygrophoraceae	Agaricales	Agaricomycetes	Agaricomycotina
HM020682	557324	Hygrocybe punicea	Hygrocybe	Hygrophoraceae	Agaricales	Agaricomycetes	Agaricomycotina
NR_119693	527530	Megacollybia subfurfuracea	Megacollybia	Marasmiaceae	Agaricales	Agaricomycetes	Agaricomycotina
EU623751	527530	Megacollybia subfurfuracea	Megacollybia	Marasmiaceae	Agaricales	Agaricomycetes	Agaricomycotina
EU623750	527530	Megacollybia subfurfuracea	Megacollybia	Marasmiaceae	Agaricales	Agaricomycetes	Agaricomycotina
EU623749	527530	Megacollybia subfurfuracea	Megacollybia	Marasmiaceae	Agaricales	Agaricomycetes	Agaricomycotina
EU623746	527530	Megacollybia subfurfuracea	Megacollybia	Marasmiaceae	Agaricales	Agaricomycetes	Agaricomycotina
EU623745	527530	Megacollybia subfurfuracea	Megacollybia	Marasmiaceae	Agaricales	Agaricomycetes	Agaricomycotina
KJ432285	467875	Inocybe amethystina	Inocybe	Inocybaceae	Agaricales	Agaricomycetes	Agaricomycotina
KJ432284	467875	Inocybe amethystina	Inocybe	Inocybaceae	Agaricales	Agaricomycetes	Agaricomycotina
KJ432283	467875	Inocybe amethystina	Inocybe	Inocybaceae	Agaricales	Agaricomycetes	Agaricomycotina
JF908123	467875	Inocybe amethystina	Inocybe	Inocybaceae	Agaricales	Agaricomycetes	Agaricomycotina
AM882892	467875	Inocybe amethystina	Inocybe	Inocybaceae	Agaricales	Agaricomycetes	Agaricomycotina
GQ159910	165390	Cortinarius acutus	Cortinarius	Cortinariaceae	Agaricales	Agaricomycetes	Agaricomycotina
GQ159881	165390	Cortinarius acutus	Cortinarius	Cortinariaceae	Agaricales	Agaricomycetes	Agaricomycotina
GQ159781	165390	Cortinarius acutus	Cortinarius	Cortinariaceae	Agaricales	Agaricomycetes	Agaricomycotina
FJ717495	165390	Cortinarius acutus	Cortinarius	Cortinariaceae	Agaricales	Agaricomycetes	Agaricomycotina
FJ157003	165390	Cortinarius acutus	Cortinarius	Cortinariaceae	Agaricales	Agaricomycetes	Agaricomycotina
FJ157002	165390	Cortinarius acutus	Cortinarius	Cortinariaceae	Agaricales	Agaricomycetes	Agaricomycotina
EU821657	165390	Cortinarius acutus	Cortinarius	Cortinariaceae	Agaricales	Agaricomycetes	Agaricomycotina
KC581333	165390	Cortinarius acutus	Cortinarius	Cortinariaceae	Agaricales	Agaricomycetes	Agaricomycotina
AF325578	165390	Cortinarius acutus	Cortinarius	Cortinariaceae	Agaricales	Agaricomycetes	Agaricomycotina
GU318399	117019	Connopus acervatus	Connopus	Marasmiaceae	Agaricales	Agaricomycetes	Agaricomycotina
GU318398	117019	Connopus acervatus	Connopus	Marasmiaceae	Agaricales	Agaricomycetes	Agaricomycotina
GU318394	117019	Connopus acervatus	Connopus	Marasmiaceae	Agaricales	Agaricomycetes	Agaricomycotina
GU318393	117019	Connopus acervatus	Connopus	Marasmiaceae	Agaricales	Agaricomycetes	Agaricomycotina
GU318387	117019	Connopus acervatus	Connopus	Marasmiaceae	Agaricales	Agaricomycetes	Agaricomycotina
GU318385	117019	Connopus acervatus	Connopus	Marasmiaceae	Agaricales	Agaricomycetes	Agaricomycotina
GU318384	117019	Connopus acervatus	Connopus	Marasmiaceae	Agaricales	Agaricomycetes	Agaricomycotina
GU318383	117019	Connopus acervatus	Connopus	Marasmiaceae	Agaricales	Agaricomycetes	Agaricomycotina
GU318382	117019	Connopus acervatus	Connopus	Marasmiaceae	Agaricales	Agaricomycetes	Agaricomycotina
GU318381	117019	Connopus acervatus	Connopus	Marasmiaceae	Agaricales	Agaricomycetes	Agaricomycotina
GU318380	117019	Connopus acervatus	Connopus	Marasmiaceae	Agaricales	Agaricomycetes	Agaricomycotina
GU318379	117019	Connopus acervatus	Connopus	Marasmiaceae	Agaricales	Agaricomycetes	Agaricomycotina
GU318377	117019	Connopus acervatus	Connopus	Marasmiaceae	Agaricales	Agaricomycetes	Agaricomycotina
GU318376	117019	Connopus acervatus	Connopus	Marasmiaceae	Agaricales	Agaricomycetes	Agaricomycotina
GU318375	117019	Connopus acervatus	Connopus	Marasmiaceae	Agaricales	Agaricomycetes	Agaricomycotina
GU318374	117019	Connopus acervatus	Connopus	Marasmiaceae	Agaricales	Agaricomycetes	Agaricomycotina
GU318373	117019	Connopus acervatus	Connopus	Marasmiaceae	Agaricales	Agaricomycetes	Agaricomycotina
DQ444310	117019	Connopus acervatus	Connopus	Marasmiaceae	Agaricales	Agaricomycetes	Agaricomycotina
KF220117	1345651	Lactifluus glaucescens	Lactifluus	Russulaceae	Russulales	Agaricomycetes	Agaricomycotina
KF220094	1345651	Lactifluus glaucescens	Lactifluus	Russulaceae	Russulales	Agaricomycetes	Agaricomycotina
KF220075	1345651	Lactifluus glaucescens	Lactifluus	Russulaceae	Russulales	Agaricomycetes	Agaricomycotina
KF220072	1345651	Lactifluus glaucescens	Lactifluus	Russulaceae	Russulales	Agaricomycetes	Agaricomycotina
KF220071	1345651	Lactifluus glaucescens	Lactifluus	Russulaceae	Russulales	Agaricomycetes	Agaricomycotina
KF220070	1345651	Lactifluus glaucescens	Lactifluus	Russulaceae	Russulales	Agaricomycetes	Agaricomycotina
KF220067	1345651	Lactifluus glaucescens	Lactifluus	Russulaceae	Russulales	Agaricomycetes	Agaricomycotina
KF220065	1345651	Lactifluus glaucescens	Lactifluus	Russulaceae	Russulales	Agaricomycetes	Agaricomycotina
KF220064	1345651	Lactifluus glaucescens	Lactifluus	Russulaceae	Russulales	Agaricomycetes	Agaricomycotina
KF220062	1345651	Lactifluus glaucescens	Lactifluus	Russulaceae	Russulales	Agaricomycetes	Agaricomycotina
KF220043	1345651	Lactifluus glaucescens	Lactifluus	Russulaceae	Russulales	Agaricomycetes	Agaricomycotina
KF220041	1345651	Lactifluus glaucescens	Lactifluus	Russulaceae	Russulales	Agaricomycetes	Agaricomycotina
KF220040	1345651	Lactifluus glaucescens	Lactifluus	Russulaceae	Russulales	Agaricomycetes	Agaricomycotina
KF220036	1345651	Lactifluus glaucescens	Lactifluus	Russulaceae	Russulales	Agaricomycetes	Agaricomycotina
KF220034	1345651	Lactifluus glaucescens	Lactifluus	Russulaceae	Russulales	Agaricomycetes	Agaricomycotina
KF220031	1345651	Lactifluus glaucescens	Lactifluus	Russulaceae	Russulales	Agaricomycetes	Agaricomycotina
KF220030	1345651	Lactifluus glaucescens	Lactifluus	Russulaceae	Russulales	Agaricomycetes	Agaricomycotina
KF220028	1345651	Lactifluus glaucescens	Lactifluus	Russulaceae	Russulales	Agaricomycetes	Agaricomycotina
KF220024	1345651	Lactifluus glaucescens	Lactifluus	Russulaceae	Russulales	Agaricomycetes	Agaricomycotina
HQ318280	1345651	Lactifluus glaucescens	Lactifluus	Russulaceae	Russulales	Agaricomycetes	Agaricomycotina
GQ166898	1345651	Lactifluus glaucescens	Lactifluus	Russulaceae	Russulales	Agaricomycetes	Agaricomycotina
KC734548	1344081	Boletus mendax	Boletus	Boletaceae	Boletales	Agaricomycetes	Agaricomycotina
KC734547	1344081	Boletus mendax	Boletus	Boletaceae	Boletales	Agaricomycetes	Agaricomycotina
KC734543	1344081	Boletus mendax	Boletus	Boletaceae	Boletales	Agaricomycetes	Agaricomycotina
KC734541	1344081	Boletus mendax	Boletus	Boletaceae	Boletales	Agaricomycetes	Agaricomycotina
JF908488	1033263	Mycena rosella	Mycena	Mycenaceae	Agaricales	Agaricomycetes	Agaricomycotina
JF908487	1033263	Mycena rosella	Mycena	Mycenaceae	Agaricales	Agaricomycetes	Agaricomycotina
JF908474	1033263	Mycena rosella	Mycena	Mycenaceae	Agaricales	Agaricomycetes	Agaricomycotina
JF908473	1033263	Mycena rosella	Mycena	Mycenaceae	Agaricales	Agaricomycetes	Agaricomycotina
JF908471	1033263	Mycena rosella	Mycena	Mycenaceae	Agaricales	Agaricomycetes	Agaricomycotina
FN394556	1033263	Mycena rosella	Mycena	Mycenaceae	Agaricales	Agaricomycetes	Agaricomycotina
FN394555	1033263	Mycena rosella	Mycena	Mycenaceae	Agaricales	Agaricomycetes	Agaricomycotina
FN394554	1033263	Mycena rosella	Mycena	Mycenaceae	Agaricales	Agaricomycetes	Agaricomycotina
FN394553	1033263	Mycena rosella	Mycena	Mycenaceae	Agaricales	Agaricomycetes	Agaricomycotina
FN394551	1033263	Mycena rosella	Mycena	Mycenaceae	Agaricales	Agaricomycetes	Agaricomycotina
FN394550	1033263	Mycena rosella	Mycena	Mycenaceae	Agaricales	Agaricomycetes	Agaricomycotina
KP012945	5334	Schizophyllum commune	Schizophyllum	Schizophyllaceae	Agaricales	Agaricomycetes	Agaricomycotina
KP012878	5334	Schizophyllum commune	Schizophyllum	Schizophyllaceae	Agaricales	Agaricomycetes	Agaricomycotina
KM985685	5334	Schizophyllum commune	Schizophyllum	Schizophyllaceae	Agaricales	Agaricomycetes	Agaricomycotina
KM985684	5334	Schizophyllum commune	Schizophyllum	Schizophyllaceae	Agaricales	Agaricomycetes	Agaricomycotina
KM985683	5334	Schizophyllum commune	Schizophyllum	Schizophyllaceae	Agaricales	Agaricomycetes	Agaricomycotina
AJ537503	5334	Schizophyllum commune	Schizophyllum	Schizophyllaceae	Agaricales	Agaricomycetes	Agaricomycotina
AJ878738	311223	Lysurus cruciatus	Lysurus	Phallaceae	Phallales	Agaricomycetes	Agaricomycotina
NR_119473	311223	Lysurus cruciatus	Lysurus	Phallaceae	Phallales	Agaricomycetes	Agaricomycotina
AJ878737	311223	Lysurus cruciatus	Lysurus	Phallaceae	Phallales	Agaricomycetes	Agaricomycotina
AJ878736	311223	Lysurus cruciatus	Lysurus	Phallaceae	Phallales	Agaricomycetes	Agaricomycotina
AJ878734	311223	Lysurus cruciatus	Lysurus	Phallaceae	Phallales	Agaricomycetes	Agaricomycotina
AJ878733	311223	Lysurus cruciatus	Lysurus	Phallaceae	Phallales	Agaricomycetes	Agaricomycotina
AY292455	236980	Helicobasidium purpureum I	Helicobasidium	Helicobasidiaceae	Helicobasidiales	Pucciniomycetes	Pucciniomycotina
AY292454	236980	Helicobasidium purpureum I	Helicobasidium	Helicobasidiaceae	Helicobasidiales	Pucciniomycetes	Pucciniomycotina
AY292451	236980	Helicobasidium purpureum I	Helicobasidium	Helicobasidiaceae	Helicobasidiales	Pucciniomycetes	Pucciniomycotina
AY292450	236980	Helicobasidium purpureum I	Helicobasidium	Helicobasidiaceae	Helicobasidiales	Pucciniomycetes	Pucciniomycotina
AY292449	236980	Helicobasidium purpureum I	Helicobasidium	Helicobasidiaceae	Helicobasidiales	Pucciniomycetes	Pucciniomycotina
AY292446	236980	Helicobasidium purpureum I	Helicobasidium	Helicobasidiaceae	Helicobasidiales	Pucciniomycetes	Pucciniomycotina
AY292442	236980	Helicobasidium purpureum I	Helicobasidium	Helicobasidiaceae	Helicobasidiales	Pucciniomycetes	Pucciniomycotina
AY292440	236980	Helicobasidium purpureum I	Helicobasidium	Helicobasidiaceae	Helicobasidiales	Pucciniomycetes	Pucciniomycotina
AY254189	236980	Helicobasidium purpureum I	Helicobasidium	Helicobasidiaceae	Helicobasidiales	Pucciniomycetes	Pucciniomycotina
AY787665	47426	Armillaria cepistipes	Armillaria	Physalacriaceae	Agaricales	Agaricomycetes	Agaricomycotina
EU257719	47426	Armillaria cepistipes	Armillaria	Physalacriaceae	Agaricales	Agaricomycetes	Agaricomycotina
EU257715	47426	Armillaria cepistipes	Armillaria	Physalacriaceae	Agaricales	Agaricomycetes	Agaricomycotina
FJ664580	47426	Armillaria cepistipes	Armillaria	Physalacriaceae	Agaricales	Agaricomycetes	Agaricomycotina
JF908787	98230	Tylopilus felleus	Tylopilus	Boletaceae	Boletales	Agaricomycetes	Agaricomycotina
HM190016	98230	Tylopilus felleus	Tylopilus	Boletaceae	Boletales	Agaricomycetes	Agaricomycotina
HM190015	98230	Tylopilus felleus	Tylopilus	Boletaceae	Boletales	Agaricomycetes	Agaricomycotina
HM190014	98230	Tylopilus felleus	Tylopilus	Boletaceae	Boletales	Agaricomycetes	Agaricomycotina
EU819449	98230	Tylopilus felleus	Tylopilus	Boletaceae	Boletales	Agaricomycetes	Agaricomycotina
GQ166904	98230	Tylopilus felleus	Tylopilus	Boletaceae	Boletales	Agaricomycetes	Agaricomycotina
GQ166878	98230	Tylopilus felleus	Tylopilus	Boletaceae	Boletales	Agaricomycetes	Agaricomycotina
KM390722	1622375	Hebeloma aurantioumbrinum	Hebeloma	Strophariaceae	Agaricales	Agaricomycetes	Agaricomycotina
KM390721	1622375	Hebeloma aurantioumbrinum	Hebeloma	Strophariaceae	Agaricales	Agaricomycetes	Agaricomycotina
KM390719	1622375	Hebeloma aurantioumbrinum	Hebeloma	Strophariaceae	Agaricales	Agaricomycetes	Agaricomycotina
KM390718	1622375	Hebeloma aurantioumbrinum	Hebeloma	Strophariaceae	Agaricales	Agaricomycetes	Agaricomycotina
KM390687	1622375	Hebeloma aurantioumbrinum	Hebeloma	Strophariaceae	Agaricales	Agaricomycetes	Agaricomycotina
KM390686	1622375	Hebeloma aurantioumbrinum	Hebeloma	Strophariaceae	Agaricales	Agaricomycetes	Agaricomycotina
KM390623	1622375	Hebeloma aurantioumbrinum	Hebeloma	Strophariaceae	Agaricales	Agaricomycetes	Agaricomycotina
KM390564	1622375	Hebeloma aurantioumbrinum	Hebeloma	Strophariaceae	Agaricales	Agaricomycetes	Agaricomycotina
KM390563	1622375	Hebeloma aurantioumbrinum	Hebeloma	Strophariaceae	Agaricales	Agaricomycetes	Agaricomycotina
FJ039552	304822	Cortinarius subsertipes	Cortinarius	Cortinariaceae	Agaricales	Agaricomycetes	Agaricomycotina
FJ039550	304822	Cortinarius subsertipes	Cortinarius	Cortinariaceae	Agaricales	Agaricomycetes	Agaricomycotina
FJ039546	304822	Cortinarius subsertipes	Cortinarius	Cortinariaceae	Agaricales	Agaricomycetes	Agaricomycotina
FJ039545	304822	Cortinarius subsertipes	Cortinarius	Cortinariaceae	Agaricales	Agaricomycetes	Agaricomycotina
FJ039544	304822	Cortinarius subsertipes	Cortinarius	Cortinariaceae	Agaricales	Agaricomycetes	Agaricomycotina
HQ604715	304822	Cortinarius subsertipes	Cortinarius	Cortinariaceae	Agaricales	Agaricomycetes	Agaricomycotina
HQ604709	304822	Cortinarius subsertipes	Cortinarius	Cortinariaceae	Agaricales	Agaricomycetes	Agaricomycotina
HQ604708	304822	Cortinarius subsertipes	Cortinarius	Cortinariaceae	Agaricales	Agaricomycetes	Agaricomycotina
AY669679	304822	Cortinarius subsertipes	Cortinarius	Cortinariaceae	Agaricales	Agaricomycetes	Agaricomycotina
EU819499	304822	Cortinarius subsertipes	Cortinarius	Cortinariaceae	Agaricales	Agaricomycetes	Agaricomycotina
KF359677	482377	Russula abietina	Russula	Russulaceae	Russulales	Agaricomycetes	Agaricomycotina
HQ650755	482377	Russula abietina	Russula	Russulaceae	Russulales	Agaricomycetes	Agaricomycotina
EU598179	482377	Russula abietina	Russula	Russulaceae	Russulales	Agaricomycetes	Agaricomycotina
NR_119389	67728	Amanita sinensis	Amanita	Amanitaceae	Agaricales	Agaricomycetes	Agaricomycotina
KF017946	67728	Amanita sinensis	Amanita	Amanitaceae	Agaricales	Agaricomycetes	Agaricomycotina
AB096060	67728	Amanita sinensis	Amanita	Amanitaceae	Agaricales	Agaricomycetes	Agaricomycotina
AB096059	67728	Amanita sinensis	Amanita	Amanitaceae	Agaricales	Agaricomycetes	Agaricomycotina
AB096058	67728	Amanita sinensis	Amanita	Amanitaceae	Agaricales	Agaricomycetes	Agaricomycotina
AB096057	67728	Amanita sinensis	Amanita	Amanitaceae	Agaricales	Agaricomycetes	Agaricomycotina
AB096056	67728	Amanita sinensis	Amanita	Amanitaceae	Agaricales	Agaricomycetes	Agaricomycotina
AB080979	67728	Amanita sinensis	Amanita	Amanitaceae	Agaricales	Agaricomycetes	Agaricomycotina
JN114086	373189	Cortinarius phoeniceus	Cortinarius	Cortinariaceae	Agaricales	Agaricomycetes	Agaricomycotina
JN114085	373189	Cortinarius phoeniceus	Cortinarius	Cortinariaceae	Agaricales	Agaricomycetes	Agaricomycotina
JN114084	373189	Cortinarius phoeniceus	Cortinarius	Cortinariaceae	Agaricales	Agaricomycetes	Agaricomycotina
EU821668	373189	Cortinarius phoeniceus	Cortinarius	Cortinariaceae	Agaricales	Agaricomycetes	Agaricomycotina
KP757871	249314	Galerina hybrida	Galerina	Strophariaceae	Agaricales	Agaricomycetes	Agaricomycotina
AJ585445	249314	Galerina hybrida	Galerina	Strophariaceae	Agaricales	Agaricomycetes	Agaricomycotina
AJ585444	249314	Galerina hybrida	Galerina	Strophariaceae	Agaricales	Agaricomycetes	Agaricomycotina
HE963792	1149931	Brevicellicium olivascens	Brevicellicium	Hydnodontaceae	Trechisporales	Agaricomycetes	Agaricomycotina
HE963791	1149931	Brevicellicium olivascens	Brevicellicium	Hydnodontaceae	Trechisporales	Agaricomycetes	Agaricomycotina
HE963790	1149931	Brevicellicium olivascens	Brevicellicium	Hydnodontaceae	Trechisporales	Agaricomycetes	Agaricomycotina
HE963789	1149931	Brevicellicium olivascens	Brevicellicium	Hydnodontaceae	Trechisporales	Agaricomycetes	Agaricomycotina
HE963787	1149931	Brevicellicium olivascens	Brevicellicium	Hydnodontaceae	Trechisporales	Agaricomycetes	Agaricomycotina
HE963785	1149931	Brevicellicium olivascens	Brevicellicium	Hydnodontaceae	Trechisporales	Agaricomycetes	Agaricomycotina
HE963784	1149931	Brevicellicium olivascens	Brevicellicium	Hydnodontaceae	Trechisporales	Agaricomycetes	Agaricomycotina
HE963782	1149931	Brevicellicium olivascens	Brevicellicium	Hydnodontaceae	Trechisporales	Agaricomycetes	Agaricomycotina
HE963781	1149931	Brevicellicium olivascens	Brevicellicium	Hydnodontaceae	Trechisporales	Agaricomycetes	Agaricomycotina
KJ399909	240314	Inocybe leiocephala	Inocybe	Inocybaceae	Agaricales	Agaricomycetes	Agaricomycotina
KJ399908	240314	Inocybe leiocephala	Inocybe	Inocybaceae	Agaricales	Agaricomycetes	Agaricomycotina
KJ399906	240314	Inocybe leiocephala	Inocybe	Inocybaceae	Agaricales	Agaricomycetes	Agaricomycotina
KJ399905	240314	Inocybe leiocephala	Inocybe	Inocybaceae	Agaricales	Agaricomycetes	Agaricomycotina
KJ399904	240314	Inocybe leiocephala	Inocybe	Inocybaceae	Agaricales	Agaricomycetes	Agaricomycotina
KJ399902	240314	Inocybe leiocephala	Inocybe	Inocybaceae	Agaricales	Agaricomycetes	Agaricomycotina
KJ399901	240314	Inocybe leiocephala	Inocybe	Inocybaceae	Agaricales	Agaricomycetes	Agaricomycotina
KJ399900	240314	Inocybe leiocephala	Inocybe	Inocybaceae	Agaricales	Agaricomycetes	Agaricomycotina
KJ399899	240314	Inocybe leiocephala	Inocybe	Inocybaceae	Agaricales	Agaricomycetes	Agaricomycotina
KJ399898	240314	Inocybe leiocephala	Inocybe	Inocybaceae	Agaricales	Agaricomycetes	Agaricomycotina
KJ399897	240314	Inocybe leiocephala	Inocybe	Inocybaceae	Agaricales	Agaricomycetes	Agaricomycotina
KJ399896	240314	Inocybe leiocephala	Inocybe	Inocybaceae	Agaricales	Agaricomycetes	Agaricomycotina
KJ399895	240314	Inocybe leiocephala	Inocybe	Inocybaceae	Agaricales	Agaricomycetes	Agaricomycotina
KJ399894	240314	Inocybe leiocephala	Inocybe	Inocybaceae	Agaricales	Agaricomycetes	Agaricomycotina
KJ399893	240314	Inocybe leiocephala	Inocybe	Inocybaceae	Agaricales	Agaricomycetes	Agaricomycotina
KJ399892	240314	Inocybe leiocephala	Inocybe	Inocybaceae	Agaricales	Agaricomycetes	Agaricomycotina
KJ399891	240314	Inocybe leiocephala	Inocybe	Inocybaceae	Agaricales	Agaricomycetes	Agaricomycotina
KJ399890	240314	Inocybe leiocephala	Inocybe	Inocybaceae	Agaricales	Agaricomycetes	Agaricomycotina
KJ399889	240314	Inocybe leiocephala	Inocybe	Inocybaceae	Agaricales	Agaricomycetes	Agaricomycotina
KJ399888	240314	Inocybe leiocephala	Inocybe	Inocybaceae	Agaricales	Agaricomycetes	Agaricomycotina
KJ399887	240314	Inocybe leiocephala	Inocybe	Inocybaceae	Agaricales	Agaricomycetes	Agaricomycotina
KJ399886	240314	Inocybe leiocephala	Inocybe	Inocybaceae	Agaricales	Agaricomycetes	Agaricomycotina
KJ399885	240314	Inocybe leiocephala	Inocybe	Inocybaceae	Agaricales	Agaricomycetes	Agaricomycotina
KJ399884	240314	Inocybe leiocephala	Inocybe	Inocybaceae	Agaricales	Agaricomycetes	Agaricomycotina
JF908139	240314	Inocybe leiocephala	Inocybe	Inocybaceae	Agaricales	Agaricomycetes	Agaricomycotina
HQ604190	240314	Inocybe leiocephala	Inocybe	Inocybaceae	Agaricales	Agaricomycetes	Agaricomycotina
HQ604155	240314	Inocybe leiocephala	Inocybe	Inocybaceae	Agaricales	Agaricomycetes	Agaricomycotina
JF908131	240310	Inocybe griseolilacina	Inocybe	Inocybaceae	Agaricales	Agaricomycetes	Agaricomycotina
EU523587	240310	Inocybe griseolilacina	Inocybe	Inocybaceae	Agaricales	Agaricomycetes	Agaricomycotina
EU523586	240310	Inocybe griseolilacina	Inocybe	Inocybaceae	Agaricales	Agaricomycetes	Agaricomycotina
KJ146715	240310	Inocybe griseolilacina	Inocybe	Inocybaceae	Agaricales	Agaricomycetes	Agaricomycotina
HQ604349	240310	Inocybe griseolilacina	Inocybe	Inocybaceae	Agaricales	Agaricomycetes	Agaricomycotina
HQ604132	240310	Inocybe griseolilacina	Inocybe	Inocybaceae	Agaricales	Agaricomycetes	Agaricomycotina
HQ604131	240310	Inocybe griseolilacina	Inocybe	Inocybaceae	Agaricales	Agaricomycetes	Agaricomycotina
HQ604129	240310	Inocybe griseolilacina	Inocybe	Inocybaceae	Agaricales	Agaricomycetes	Agaricomycotina
HQ604126	240310	Inocybe griseolilacina	Inocybe	Inocybaceae	Agaricales	Agaricomycetes	Agaricomycotina
HQ604121	240310	Inocybe griseolilacina	Inocybe	Inocybaceae	Agaricales	Agaricomycetes	Agaricomycotina
HQ604116	240310	Inocybe griseolilacina	Inocybe	Inocybaceae	Agaricales	Agaricomycetes	Agaricomycotina
HQ604115	240310	Inocybe griseolilacina	Inocybe	Inocybaceae	Agaricales	Agaricomycetes	Agaricomycotina
HQ604114	240310	Inocybe griseolilacina	Inocybe	Inocybaceae	Agaricales	Agaricomycetes	Agaricomycotina
HQ604111	240310	Inocybe griseolilacina	Inocybe	Inocybaceae	Agaricales	Agaricomycetes	Agaricomycotina
HQ604110	240310	Inocybe griseolilacina	Inocybe	Inocybaceae	Agaricales	Agaricomycetes	Agaricomycotina
JN580886	240310	Inocybe griseolilacina	Inocybe	Inocybaceae	Agaricales	Agaricomycetes	Agaricomycotina
KC152108	206318	Gymnopus dryophilus	Gymnopus	Marasmiaceae	Agaricales	Agaricomycetes	Agaricomycotina
JX536158	206318	Gymnopus dryophilus	Gymnopus	Marasmiaceae	Agaricales	Agaricomycetes	Agaricomycotina
JX536157	206318	Gymnopus dryophilus	Gymnopus	Marasmiaceae	Agaricales	Agaricomycetes	Agaricomycotina
JX536156	206318	Gymnopus dryophilus	Gymnopus	Marasmiaceae	Agaricales	Agaricomycetes	Agaricomycotina
JX536155	206318	Gymnopus dryophilus	Gymnopus	Marasmiaceae	Agaricales	Agaricomycetes	Agaricomycotina
JX536154	206318	Gymnopus dryophilus	Gymnopus	Marasmiaceae	Agaricales	Agaricomycetes	Agaricomycotina
JX536153	206318	Gymnopus dryophilus	Gymnopus	Marasmiaceae	Agaricales	Agaricomycetes	Agaricomycotina
JX536151	206318	Gymnopus dryophilus	Gymnopus	Marasmiaceae	Agaricales	Agaricomycetes	Agaricomycotina
JX536150	206318	Gymnopus dryophilus	Gymnopus	Marasmiaceae	Agaricales	Agaricomycetes	Agaricomycotina
JX536149	206318	Gymnopus dryophilus	Gymnopus	Marasmiaceae	Agaricales	Agaricomycetes	Agaricomycotina
JX536148	206318	Gymnopus dryophilus	Gymnopus	Marasmiaceae	Agaricales	Agaricomycetes	Agaricomycotina
JX536146	206318	Gymnopus dryophilus	Gymnopus	Marasmiaceae	Agaricales	Agaricomycetes	Agaricomycotina
JX536145	206318	Gymnopus dryophilus	Gymnopus	Marasmiaceae	Agaricales	Agaricomycetes	Agaricomycotina
JX536143	206318	Gymnopus dryophilus	Gymnopus	Marasmiaceae	Agaricales	Agaricomycetes	Agaricomycotina
JX536142	206318	Gymnopus dryophilus	Gymnopus	Marasmiaceae	Agaricales	Agaricomycetes	Agaricomycotina
JX536140	206318	Gymnopus dryophilus	Gymnopus	Marasmiaceae	Agaricales	Agaricomycetes	Agaricomycotina
DQ480099	206318	Gymnopus dryophilus	Gymnopus	Marasmiaceae	Agaricales	Agaricomycetes	Agaricomycotina
DQ449975	206318	Gymnopus dryophilus	Gymnopus	Marasmiaceae	Agaricales	Agaricomycetes	Agaricomycotina
DQ449966	206318	Gymnopus dryophilus	Gymnopus	Marasmiaceae	Agaricales	Agaricomycetes	Agaricomycotina
DQ449965	206318	Gymnopus dryophilus	Gymnopus	Marasmiaceae	Agaricales	Agaricomycetes	Agaricomycotina
DQ449964	206318	Gymnopus dryophilus	Gymnopus	Marasmiaceae	Agaricales	Agaricomycetes	Agaricomycotina
DQ449963	206318	Gymnopus dryophilus	Gymnopus	Marasmiaceae	Agaricales	Agaricomycetes	Agaricomycotina
DQ449962	206318	Gymnopus dryophilus	Gymnopus	Marasmiaceae	Agaricales	Agaricomycetes	Agaricomycotina
AY256698	206318	Gymnopus dryophilus	Gymnopus	Marasmiaceae	Agaricales	Agaricomycetes	Agaricomycotina
AY256692	206318	Gymnopus dryophilus	Gymnopus	Marasmiaceae	Agaricales	Agaricomycetes	Agaricomycotina
AY256690	206318	Gymnopus dryophilus	Gymnopus	Marasmiaceae	Agaricales	Agaricomycetes	Agaricomycotina
AF505787	206318	Gymnopus dryophilus	Gymnopus	Marasmiaceae	Agaricales	Agaricomycetes	Agaricomycotina
KM086891	1609925	Stephanospora cribbae	Stephanospora	Stephanosporaceae	Boletales	Agaricomycetes	Agaricomycotina
KM086889	1609925	Stephanospora cribbae	Stephanospora	Stephanosporaceae	Boletales	Agaricomycetes	Agaricomycotina
KM086875	1609925	Stephanospora cribbae	Stephanospora	Stephanosporaceae	Boletales	Agaricomycetes	Agaricomycotina
KM086874	1609925	Stephanospora cribbae	Stephanospora	Stephanosporaceae	Boletales	Agaricomycetes	Agaricomycotina
KM086873	1609925	Stephanospora cribbae	Stephanospora	Stephanosporaceae	Boletales	Agaricomycetes	Agaricomycotina
KM086872	1609925	Stephanospora cribbae	Stephanospora	Stephanosporaceae	Boletales	Agaricomycetes	Agaricomycotina
KM086871	1609925	Stephanospora cribbae	Stephanospora	Stephanosporaceae	Boletales	Agaricomycetes	Agaricomycotina
JF908510	139077	Mucidula mucida	Mucidula	Physalacriaceae	Agaricales	Agaricomycetes	Agaricomycotina
AB499080	139077	Mucidula mucida	Mucidula	Physalacriaceae	Agaricales	Agaricomycetes	Agaricomycotina
AB499081	139077	Mucidula mucida	Mucidula	Physalacriaceae	Agaricales	Agaricomycetes	Agaricomycotina
AB499082	139077	Mucidula mucida	Mucidula	Physalacriaceae	Agaricales	Agaricomycetes	Agaricomycotina
AB499083	139077	Mucidula mucida	Mucidula	Physalacriaceae	Agaricales	Agaricomycetes	Agaricomycotina
AB499084	139077	Mucidula mucida	Mucidula	Physalacriaceae	Agaricales	Agaricomycetes	Agaricomycotina
KM085405	67721	Amanita pantherina	Amanita	Amanitaceae	Agaricales	Agaricomycetes	Agaricomycotina
KM052551	67721	Amanita pantherina	Amanita	Amanitaceae	Agaricales	Agaricomycetes	Agaricomycotina
KF964026	67721	Amanita pantherina	Amanita	Amanitaceae	Agaricales	Agaricomycetes	Agaricomycotina
KF017944	67721	Amanita pantherina	Amanita	Amanitaceae	Agaricales	Agaricomycetes	Agaricomycotina
KF017943	67721	Amanita pantherina	Amanita	Amanitaceae	Agaricales	Agaricomycetes	Agaricomycotina
KF017942	67721	Amanita pantherina	Amanita	Amanitaceae	Agaricales	Agaricomycetes	Agaricomycotina
JF899547	67721	Amanita pantherina	Amanita	Amanitaceae	Agaricales	Agaricomycetes	Agaricomycotina
EU525997	67721	Amanita pantherina	Amanita	Amanitaceae	Agaricales	Agaricomycetes	Agaricomycotina
HM240517	67721	Amanita pantherina	Amanita	Amanitaceae	Agaricales	Agaricomycetes	Agaricomycotina
EU909452	67721	Amanita pantherina	Amanita	Amanitaceae	Agaricales	Agaricomycetes	Agaricomycotina
AB096047	67721	Amanita pantherina	Amanita	Amanitaceae	Agaricales	Agaricomycetes	Agaricomycotina
AB096046	67721	Amanita pantherina	Amanita	Amanitaceae	Agaricales	Agaricomycetes	Agaricomycotina
AB096045	67721	Amanita pantherina	Amanita	Amanitaceae	Agaricales	Agaricomycetes	Agaricomycotina
AB096044	67721	Amanita pantherina	Amanita	Amanitaceae	Agaricales	Agaricomycetes	Agaricomycotina
AB096043	67721	Amanita pantherina	Amanita	Amanitaceae	Agaricales	Agaricomycetes	Agaricomycotina
AB080785	67721	Amanita pantherina	Amanita	Amanitaceae	Agaricales	Agaricomycetes	Agaricomycotina
AB080784	67721	Amanita pantherina	Amanita	Amanitaceae	Agaricales	Agaricomycetes	Agaricomycotina
AB080978	67721	Amanita pantherina	Amanita	Amanitaceae	Agaricales	Agaricomycetes	Agaricomycotina
AB080977	67721	Amanita pantherina	Amanita	Amanitaceae	Agaricales	Agaricomycetes	Agaricomycotina
AB080976	67721	Amanita pantherina	Amanita	Amanitaceae	Agaricales	Agaricomycetes	Agaricomycotina
AB080975	67721	Amanita pantherina	Amanita	Amanitaceae	Agaricales	Agaricomycetes	Agaricomycotina
AB080974	67721	Amanita pantherina	Amanita	Amanitaceae	Agaricales	Agaricomycetes	Agaricomycotina
AB080973	67721	Amanita pantherina	Amanita	Amanitaceae	Agaricales	Agaricomycetes	Agaricomycotina
AB080776	67721	Amanita pantherina	Amanita	Amanitaceae	Agaricales	Agaricomycetes	Agaricomycotina
AB080775	67721	Amanita pantherina	Amanita	Amanitaceae	Agaricales	Agaricomycetes	Agaricomycotina
AB080774	67721	Amanita pantherina	Amanita	Amanitaceae	Agaricales	Agaricomycetes	Agaricomycotina
AM946515	511158	Cystodermella cinnabarina	Cystodermella	Agaricaceae	Agaricales	Agaricomycetes	Agaricomycotina
AM946514	511158	Cystodermella cinnabarina	Cystodermella	Agaricaceae	Agaricales	Agaricomycetes	Agaricomycotina
AM946513	511158	Cystodermella cinnabarina	Cystodermella	Agaricaceae	Agaricales	Agaricomycetes	Agaricomycotina
AM946512	511158	Cystodermella cinnabarina	Cystodermella	Agaricaceae	Agaricales	Agaricomycetes	Agaricomycotina
FJ904139	685887	Inocybe spuria	Inocybe	Inocybaceae	Agaricales	Agaricomycetes	Agaricomycotina
FJ904138	685887	Inocybe spuria	Inocybe	Inocybaceae	Agaricales	Agaricomycetes	Agaricomycotina
AM882784	685887	Inocybe spuria	Inocybe	Inocybaceae	Agaricales	Agaricomycetes	Agaricomycotina
KF732466	91645	Cortinarius variicolor	Cortinarius	Cortinariaceae	Agaricales	Agaricomycetes	Agaricomycotina
NR_130279	91645	Cortinarius variicolor	Cortinarius	Cortinariaceae	Agaricales	Agaricomycetes	Agaricomycotina
KC581330	91645	Cortinarius variicolor	Cortinarius	Cortinariaceae	Agaricales	Agaricomycetes	Agaricomycotina
KC842447	91645	Cortinarius variicolor	Cortinarius	Cortinariaceae	Agaricales	Agaricomycetes	Agaricomycotina
AY174796	91645	Cortinarius variicolor	Cortinarius	Cortinariaceae	Agaricales	Agaricomycetes	Agaricomycotina
AY174793	91645	Cortinarius variicolor	Cortinarius	Cortinariaceae	Agaricales	Agaricomycetes	Agaricomycotina
AJ238082	91645	Cortinarius variicolor	Cortinarius	Cortinariaceae	Agaricales	Agaricomycetes	Agaricomycotina
JX857452	181531	Pluteus pellitus	Pluteus	Pluteaceae	Agaricales	Agaricomycetes	Agaricomycotina
JF908618	181531	Pluteus pellitus	Pluteus	Pluteaceae	Agaricales	Agaricomycetes	Agaricomycotina
HM562047	181531	Pluteus pellitus	Pluteus	Pluteaceae	Agaricales	Agaricomycetes	Agaricomycotina
HM562037	181531	Pluteus pellitus	Pluteus	Pluteaceae	Agaricales	Agaricomycetes	Agaricomycotina
HM562036	181531	Pluteus pellitus	Pluteus	Pluteaceae	Agaricales	Agaricomycetes	Agaricomycotina
FJ774078	181531	Pluteus pellitus	Pluteus	Pluteaceae	Agaricales	Agaricomycetes	Agaricomycotina
GQ913409	937749	Hymenopellis limonispora	Hymenopellis	Physalacriaceae	Agaricales	Agaricomycetes	Agaricomycotina
GQ913408	937749	Hymenopellis limonispora	Hymenopellis	Physalacriaceae	Agaricales	Agaricomycetes	Agaricomycotina
GQ913407	937749	Hymenopellis limonispora	Hymenopellis	Physalacriaceae	Agaricales	Agaricomycetes	Agaricomycotina
GQ913406	937749	Hymenopellis limonispora	Hymenopellis	Physalacriaceae	Agaricales	Agaricomycetes	Agaricomycotina
GQ913405	937749	Hymenopellis limonispora	Hymenopellis	Physalacriaceae	Agaricales	Agaricomycetes	Agaricomycotina
GQ913404	937749	Hymenopellis limonispora	Hymenopellis	Physalacriaceae	Agaricales	Agaricomycetes	Agaricomycotina
GQ913403	937749	Hymenopellis limonispora	Hymenopellis	Physalacriaceae	Agaricales	Agaricomycetes	Agaricomycotina
GQ913401	937749	Hymenopellis limonispora	Hymenopellis	Physalacriaceae	Agaricales	Agaricomycetes	Agaricomycotina
KF169619	1208067	Fomitopsis ochracea	Fomitopsis	Fomitopsidaceae	Polyporales	Agaricomycetes	Agaricomycotina
KF169618	1208067	Fomitopsis ochracea	Fomitopsis	Fomitopsidaceae	Polyporales	Agaricomycetes	Agaricomycotina
KF169617	1208067	Fomitopsis ochracea	Fomitopsis	Fomitopsidaceae	Polyporales	Agaricomycetes	Agaricomycotina
KF169616	1208067	Fomitopsis ochracea	Fomitopsis	Fomitopsidaceae	Polyporales	Agaricomycetes	Agaricomycotina
KF169615	1208067	Fomitopsis ochracea	Fomitopsis	Fomitopsidaceae	Polyporales	Agaricomycetes	Agaricomycotina
KF169614	1208067	Fomitopsis ochracea	Fomitopsis	Fomitopsidaceae	Polyporales	Agaricomycetes	Agaricomycotina
KF169612	1208067	Fomitopsis ochracea	Fomitopsis	Fomitopsidaceae	Polyporales	Agaricomycetes	Agaricomycotina
KF169610	1208067	Fomitopsis ochracea	Fomitopsis	Fomitopsidaceae	Polyporales	Agaricomycetes	Agaricomycotina
KF169609	1208067	Fomitopsis ochracea	Fomitopsis	Fomitopsidaceae	Polyporales	Agaricomycetes	Agaricomycotina
KF169607	1208067	Fomitopsis ochracea	Fomitopsis	Fomitopsidaceae	Polyporales	Agaricomycetes	Agaricomycotina
KF169606	1208067	Fomitopsis ochracea	Fomitopsis	Fomitopsidaceae	Polyporales	Agaricomycetes	Agaricomycotina
KF169605	1208067	Fomitopsis ochracea	Fomitopsis	Fomitopsidaceae	Polyporales	Agaricomycetes	Agaricomycotina
KF169602	1208067	Fomitopsis ochracea	Fomitopsis	Fomitopsidaceae	Polyporales	Agaricomycetes	Agaricomycotina
KF169601	1208067	Fomitopsis ochracea	Fomitopsis	Fomitopsidaceae	Polyporales	Agaricomycetes	Agaricomycotina
KF169600	1208067	Fomitopsis ochracea	Fomitopsis	Fomitopsidaceae	Polyporales	Agaricomycetes	Agaricomycotina
KF169599	1208067	Fomitopsis ochracea	Fomitopsis	Fomitopsidaceae	Polyporales	Agaricomycetes	Agaricomycotina
KF169593	1208067	Fomitopsis ochracea	Fomitopsis	Fomitopsidaceae	Polyporales	Agaricomycetes	Agaricomycotina
KF169592	1208067	Fomitopsis ochracea	Fomitopsis	Fomitopsidaceae	Polyporales	Agaricomycetes	Agaricomycotina
KF169591	1208067	Fomitopsis ochracea	Fomitopsis	Fomitopsidaceae	Polyporales	Agaricomycetes	Agaricomycotina
AY460171	232895	Tuberculina sbrozzii	Tuberculina	Helicobasidiaceae	Helicobasidiales	Pucciniomycetes	Pucciniomycotina
AY460159	232895	Tuberculina sbrozzii	Tuberculina	Helicobasidiaceae	Helicobasidiales	Pucciniomycetes	Pucciniomycotina
AY292458	232895	Tuberculina sbrozzii	Tuberculina	Helicobasidiaceae	Helicobasidiales	Pucciniomycetes	Pucciniomycotina
AY292457	232895	Tuberculina sbrozzii	Tuberculina	Helicobasidiaceae	Helicobasidiales	Pucciniomycetes	Pucciniomycotina
AY292456	232895	Tuberculina sbrozzii	Tuberculina	Helicobasidiaceae	Helicobasidiales	Pucciniomycetes	Pucciniomycotina
JF908621	181529	Pluteus ephebeus	Pluteus	Pluteaceae	Agaricales	Agaricomycetes	Agaricomycotina
JF908620	181529	Pluteus ephebeus	Pluteus	Pluteaceae	Agaricales	Agaricomycetes	Agaricomycotina
HM562044	181529	Pluteus ephebeus	Pluteus	Pluteaceae	Agaricales	Agaricomycetes	Agaricomycotina
FJ774074	181529	Pluteus ephebeus	Pluteus	Pluteaceae	Agaricales	Agaricomycetes	Agaricomycotina
JN182201	646167	Mycena pearsoniana	Mycena	Mycenaceae	Agaricales	Agaricomycetes	Agaricomycotina
JN182199	646167	Mycena pearsoniana	Mycena	Mycenaceae	Agaricales	Agaricomycetes	Agaricomycotina
FN394616	646167	Mycena pearsoniana	Mycena	Mycenaceae	Agaricales	Agaricomycetes	Agaricomycotina
FN394615	646167	Mycena pearsoniana	Mycena	Mycenaceae	Agaricales	Agaricomycetes	Agaricomycotina
FN394614	646167	Mycena pearsoniana	Mycena	Mycenaceae	Agaricales	Agaricomycetes	Agaricomycotina
FN394613	646167	Mycena pearsoniana	Mycena	Mycenaceae	Agaricales	Agaricomycetes	Agaricomycotina
FN394612	646167	Mycena pearsoniana	Mycena	Mycenaceae	Agaricales	Agaricomycetes	Agaricomycotina
EU057056	304744	Cortinarius haasii	Cortinarius	Cortinariaceae	Agaricales	Agaricomycetes	Agaricomycotina
EU056986	304744	Cortinarius haasii	Cortinarius	Cortinariaceae	Agaricales	Agaricomycetes	Agaricomycotina
AM709874	304744	Cortinarius haasii	Cortinarius	Cortinariaceae	Agaricales	Agaricomycetes	Agaricomycotina
AM709873	304744	Cortinarius haasii	Cortinarius	Cortinariaceae	Agaricales	Agaricomycetes	Agaricomycotina
AM709872	304744	Cortinarius haasii	Cortinarius	Cortinariaceae	Agaricales	Agaricomycetes	Agaricomycotina
KP284280	87326	Amanita brunnescens	Amanita	Amanitaceae	Agaricales	Agaricomycetes	Agaricomycotina
KP284279	87326	Amanita brunnescens	Amanita	Amanitaceae	Agaricales	Agaricomycetes	Agaricomycotina
KP284278	87326	Amanita brunnescens	Amanita	Amanitaceae	Agaricales	Agaricomycetes	Agaricomycotina
KP284277	87326	Amanita brunnescens	Amanita	Amanitaceae	Agaricales	Agaricomycetes	Agaricomycotina
KP284275	87326	Amanita brunnescens	Amanita	Amanitaceae	Agaricales	Agaricomycetes	Agaricomycotina
KP284274	87326	Amanita brunnescens	Amanita	Amanitaceae	Agaricales	Agaricomycetes	Agaricomycotina
KP284273	87326	Amanita brunnescens	Amanita	Amanitaceae	Agaricales	Agaricomycetes	Agaricomycotina
KP258993	87326	Amanita brunnescens	Amanita	Amanitaceae	Agaricales	Agaricomycetes	Agaricomycotina
KC855218	87326	Amanita brunnescens	Amanita	Amanitaceae	Agaricales	Agaricomycetes	Agaricomycotina
KC855217	87326	Amanita brunnescens	Amanita	Amanitaceae	Agaricales	Agaricomycetes	Agaricomycotina
HQ604372	467840	Inocybe calida	Inocybe	Inocybaceae	Agaricales	Agaricomycetes	Agaricomycotina
AM882760	467840	Inocybe calida	Inocybe	Inocybaceae	Agaricales	Agaricomycetes	Agaricomycotina
AM882900	467840	Inocybe calida	Inocybe	Inocybaceae	Agaricales	Agaricomycetes	Agaricomycotina
AM882898	467840	Inocybe calida	Inocybe	Inocybaceae	Agaricales	Agaricomycetes	Agaricomycotina
KC898412	1476207	Entoloma tjallingiorum var. tjallingiorum	Entoloma	Entolomataceae	Agaricales	Agaricomycetes	Agaricomycotina
KC898409	1476207	Entoloma tjallingiorum var. tjallingiorum	Entoloma	Entolomataceae	Agaricales	Agaricomycetes	Agaricomycotina
KC898408	1476207	Entoloma tjallingiorum var. tjallingiorum	Entoloma	Entolomataceae	Agaricales	Agaricomycetes	Agaricomycotina
KC898407	1476207	Entoloma tjallingiorum var. tjallingiorum	Entoloma	Entolomataceae	Agaricales	Agaricomycetes	Agaricomycotina
KC898460	1476207	Entoloma tjallingiorum var. tjallingiorum	Entoloma	Entolomataceae	Agaricales	Agaricomycetes	Agaricomycotina
KC898459	1476207	Entoloma tjallingiorum var. tjallingiorum	Entoloma	Entolomataceae	Agaricales	Agaricomycetes	Agaricomycotina
JF907778	47427	Armillaria gallica	Armillaria	Physalacriaceae	Agaricales	Agaricomycetes	Agaricomycotina
JF907766	47427	Armillaria gallica	Armillaria	Physalacriaceae	Agaricales	Agaricomycetes	Agaricomycotina
JN020974	47427	Armillaria gallica	Armillaria	Physalacriaceae	Agaricales	Agaricomycetes	Agaricomycotina
EU784164	47427	Armillaria gallica	Armillaria	Physalacriaceae	Agaricales	Agaricomycetes	Agaricomycotina
FJ664585	47427	Armillaria gallica	Armillaria	Physalacriaceae	Agaricales	Agaricomycetes	Agaricomycotina
FJ664584	47427	Armillaria gallica	Armillaria	Physalacriaceae	Agaricales	Agaricomycetes	Agaricomycotina
FJ664583	47427	Armillaria gallica	Armillaria	Physalacriaceae	Agaricales	Agaricomycetes	Agaricomycotina
FJ664582	47427	Armillaria gallica	Armillaria	Physalacriaceae	Agaricales	Agaricomycetes	Agaricomycotina
JQ902055	118052	Russula discopus	Russula	Russulaceae	Russulales	Agaricomycetes	Agaricomycotina
JQ902054	118052	Russula discopus	Russula	Russulaceae	Russulales	Agaricomycetes	Agaricomycotina
JQ902052	118052	Russula discopus	Russula	Russulaceae	Russulales	Agaricomycetes	Agaricomycotina
JQ902051	118052	Russula discopus	Russula	Russulaceae	Russulales	Agaricomycetes	Agaricomycotina
JQ902050	118052	Russula discopus	Russula	Russulaceae	Russulales	Agaricomycetes	Agaricomycotina
JQ902049	118052	Russula discopus	Russula	Russulaceae	Russulales	Agaricomycetes	Agaricomycotina
JQ902047	118052	Russula discopus	Russula	Russulaceae	Russulales	Agaricomycetes	Agaricomycotina
JQ902046	118052	Russula discopus	Russula	Russulaceae	Russulales	Agaricomycetes	Agaricomycotina
JQ902045	118052	Russula discopus	Russula	Russulaceae	Russulales	Agaricomycetes	Agaricomycotina
JQ902044	118052	Russula discopus	Russula	Russulaceae	Russulales	Agaricomycetes	Agaricomycotina
JQ902043	118052	Russula discopus	Russula	Russulaceae	Russulales	Agaricomycetes	Agaricomycotina
JQ902042	118052	Russula discopus	Russula	Russulaceae	Russulales	Agaricomycetes	Agaricomycotina
JQ902041	118052	Russula discopus	Russula	Russulaceae	Russulales	Agaricomycetes	Agaricomycotina
JQ902040	118052	Russula discopus	Russula	Russulaceae	Russulales	Agaricomycetes	Agaricomycotina
JQ902039	118052	Russula discopus	Russula	Russulaceae	Russulales	Agaricomycetes	Agaricomycotina
JQ902038	118052	Russula discopus	Russula	Russulaceae	Russulales	Agaricomycetes	Agaricomycotina
JQ902037	118052	Russula discopus	Russula	Russulaceae	Russulales	Agaricomycetes	Agaricomycotina
JQ902036	118052	Russula discopus	Russula	Russulaceae	Russulales	Agaricomycetes	Agaricomycotina
JF908591	71949	Pholiota squarrosoides	Pholiota	Strophariaceae	Agaricales	Agaricomycetes	Agaricomycotina
FJ596877	71949	Pholiota squarrosoides	Pholiota	Strophariaceae	Agaricales	Agaricomycetes	Agaricomycotina
FJ596876	71949	Pholiota squarrosoides	Pholiota	Strophariaceae	Agaricales	Agaricomycetes	Agaricomycotina
FJ596860	71949	Pholiota squarrosoides	Pholiota	Strophariaceae	Agaricales	Agaricomycetes	Agaricomycotina
FJ596859	71949	Pholiota squarrosoides	Pholiota	Strophariaceae	Agaricales	Agaricomycetes	Agaricomycotina
KC585296	498939	Antrodia oleracea	Antrodia	Fomitopsidaceae	Polyporales	Agaricomycetes	Agaricomycotina
KC585295	498939	Antrodia oleracea	Antrodia	Fomitopsidaceae	Polyporales	Agaricomycetes	Agaricomycotina
KC585294	498939	Antrodia oleracea	Antrodia	Fomitopsidaceae	Polyporales	Agaricomycetes	Agaricomycotina
KC585293	498939	Antrodia oleracea	Antrodia	Fomitopsidaceae	Polyporales	Agaricomycetes	Agaricomycotina
KC585292	498939	Antrodia oleracea	Antrodia	Fomitopsidaceae	Polyporales	Agaricomycetes	Agaricomycotina
KP311468	67743	Amanita hemibapha	Amanita	Amanitaceae	Agaricales	Agaricomycetes	Agaricomycotina
JX844716	67743	Amanita hemibapha	Amanita	Amanitaceae	Agaricales	Agaricomycetes	Agaricomycotina
AY436460	67743	Amanita hemibapha	Amanita	Amanitaceae	Agaricales	Agaricomycetes	Agaricomycotina
GQ203822	182871	Lepiota lilacea	Lepiota	Agaricaceae	Agaricales	Agaricomycetes	Agaricomycotina
GQ203821	182871	Lepiota lilacea	Lepiota	Agaricaceae	Agaricales	Agaricomycetes	Agaricomycotina
GQ203820	182871	Lepiota lilacea	Lepiota	Agaricaceae	Agaricales	Agaricomycetes	Agaricomycotina
AY176379	182871	Lepiota lilacea	Lepiota	Agaricaceae	Agaricales	Agaricomycetes	Agaricomycotina
AF391033	182871	Lepiota lilacea	Lepiota	Agaricaceae	Agaricales	Agaricomycetes	Agaricomycotina
JF908309	111138	Lactarius tesquorum	Lactarius	Russulaceae	Russulales	Agaricomycetes	Agaricomycotina
EU423924	111138	Lactarius tesquorum	Lactarius	Russulaceae	Russulales	Agaricomycetes	Agaricomycotina
DQ116913	111138	Lactarius tesquorum	Lactarius	Russulaceae	Russulales	Agaricomycetes	Agaricomycotina
AY336955	111138	Lactarius tesquorum	Lactarius	Russulaceae	Russulales	Agaricomycetes	Agaricomycotina
KF000451	160962	Sebacina epigaea	Sebacina	Sebacinaceae	Sebacinales	Agaricomycetes	Agaricomycotina
KF000445	160962	Sebacina epigaea	Sebacina	Sebacinaceae	Sebacinales	Agaricomycetes	Agaricomycotina
KF000442	160962	Sebacina epigaea	Sebacina	Sebacinaceae	Sebacinales	Agaricomycetes	Agaricomycotina
KF000441	160962	Sebacina epigaea	Sebacina	Sebacinaceae	Sebacinales	Agaricomycetes	Agaricomycotina
KF000436	160962	Sebacina epigaea	Sebacina	Sebacinaceae	Sebacinales	Agaricomycetes	Agaricomycotina
KF000432	160962	Sebacina epigaea	Sebacina	Sebacinaceae	Sebacinales	Agaricomycetes	Agaricomycotina
KF000429	160962	Sebacina epigaea	Sebacina	Sebacinaceae	Sebacinales	Agaricomycetes	Agaricomycotina
KF000427	160962	Sebacina epigaea	Sebacina	Sebacinaceae	Sebacinales	Agaricomycetes	Agaricomycotina
KF000423	160962	Sebacina epigaea	Sebacina	Sebacinaceae	Sebacinales	Agaricomycetes	Agaricomycotina
KF000421	160962	Sebacina epigaea	Sebacina	Sebacinaceae	Sebacinales	Agaricomycetes	Agaricomycotina
KF000418	160962	Sebacina epigaea	Sebacina	Sebacinaceae	Sebacinales	Agaricomycetes	Agaricomycotina
KF000417	160962	Sebacina epigaea	Sebacina	Sebacinaceae	Sebacinales	Agaricomycetes	Agaricomycotina
KF000414	160962	Sebacina epigaea	Sebacina	Sebacinaceae	Sebacinales	Agaricomycetes	Agaricomycotina
KF000413	160962	Sebacina epigaea	Sebacina	Sebacinaceae	Sebacinales	Agaricomycetes	Agaricomycotina
KF000412	160962	Sebacina epigaea	Sebacina	Sebacinaceae	Sebacinales	Agaricomycetes	Agaricomycotina
KF000411	160962	Sebacina epigaea	Sebacina	Sebacinaceae	Sebacinales	Agaricomycetes	Agaricomycotina
KF000410	160962	Sebacina epigaea	Sebacina	Sebacinaceae	Sebacinales	Agaricomycetes	Agaricomycotina
JQ665514	160962	Sebacina epigaea	Sebacina	Sebacinaceae	Sebacinales	Agaricomycetes	Agaricomycotina
JQ665513	160962	Sebacina epigaea	Sebacina	Sebacinaceae	Sebacinales	Agaricomycetes	Agaricomycotina
JQ665510	160962	Sebacina epigaea	Sebacina	Sebacinaceae	Sebacinales	Agaricomycetes	Agaricomycotina
JQ665508	160962	Sebacina epigaea	Sebacina	Sebacinaceae	Sebacinales	Agaricomycetes	Agaricomycotina
JQ665507	160962	Sebacina epigaea	Sebacina	Sebacinaceae	Sebacinales	Agaricomycetes	Agaricomycotina
JQ665506	160962	Sebacina epigaea	Sebacina	Sebacinaceae	Sebacinales	Agaricomycetes	Agaricomycotina
JQ665505	160962	Sebacina epigaea	Sebacina	Sebacinaceae	Sebacinales	Agaricomycetes	Agaricomycotina
JQ665504	160962	Sebacina epigaea	Sebacina	Sebacinaceae	Sebacinales	Agaricomycetes	Agaricomycotina
JQ665503	160962	Sebacina epigaea	Sebacina	Sebacinaceae	Sebacinales	Agaricomycetes	Agaricomycotina
JQ665492	160962	Sebacina epigaea	Sebacina	Sebacinaceae	Sebacinales	Agaricomycetes	Agaricomycotina
JQ665490	160962	Sebacina epigaea	Sebacina	Sebacinaceae	Sebacinales	Agaricomycetes	Agaricomycotina
JQ665485	160962	Sebacina epigaea	Sebacina	Sebacinaceae	Sebacinales	Agaricomycetes	Agaricomycotina
JQ665484	160962	Sebacina epigaea	Sebacina	Sebacinaceae	Sebacinales	Agaricomycetes	Agaricomycotina
JQ665482	160962	Sebacina epigaea	Sebacina	Sebacinaceae	Sebacinales	Agaricomycetes	Agaricomycotina
JQ665481	160962	Sebacina epigaea	Sebacina	Sebacinaceae	Sebacinales	Agaricomycetes	Agaricomycotina
JQ665480	160962	Sebacina epigaea	Sebacina	Sebacinaceae	Sebacinales	Agaricomycetes	Agaricomycotina
JQ665478	160962	Sebacina epigaea	Sebacina	Sebacinaceae	Sebacinales	Agaricomycetes	Agaricomycotina
JQ665477	160962	Sebacina epigaea	Sebacina	Sebacinaceae	Sebacinales	Agaricomycetes	Agaricomycotina
JQ665476	160962	Sebacina epigaea	Sebacina	Sebacinaceae	Sebacinales	Agaricomycetes	Agaricomycotina
JQ665475	160962	Sebacina epigaea	Sebacina	Sebacinaceae	Sebacinales	Agaricomycetes	Agaricomycotina
JQ665474	160962	Sebacina epigaea	Sebacina	Sebacinaceae	Sebacinales	Agaricomycetes	Agaricomycotina
JQ665473	160962	Sebacina epigaea	Sebacina	Sebacinaceae	Sebacinales	Agaricomycetes	Agaricomycotina
JQ665472	160962	Sebacina epigaea	Sebacina	Sebacinaceae	Sebacinales	Agaricomycetes	Agaricomycotina
JQ665471	160962	Sebacina epigaea	Sebacina	Sebacinaceae	Sebacinales	Agaricomycetes	Agaricomycotina
JQ665470	160962	Sebacina epigaea	Sebacina	Sebacinaceae	Sebacinales	Agaricomycetes	Agaricomycotina
JQ665469	160962	Sebacina epigaea	Sebacina	Sebacinaceae	Sebacinales	Agaricomycetes	Agaricomycotina
JQ665468	160962	Sebacina epigaea	Sebacina	Sebacinaceae	Sebacinales	Agaricomycetes	Agaricomycotina
JQ665467	160962	Sebacina epigaea	Sebacina	Sebacinaceae	Sebacinales	Agaricomycetes	Agaricomycotina
JQ665466	160962	Sebacina epigaea	Sebacina	Sebacinaceae	Sebacinales	Agaricomycetes	Agaricomycotina
JQ665465	160962	Sebacina epigaea	Sebacina	Sebacinaceae	Sebacinales	Agaricomycetes	Agaricomycotina
AF490397	160962	Sebacina epigaea	Sebacina	Sebacinaceae	Sebacinales	Agaricomycetes	Agaricomycotina
AJ966754	160962	Sebacina epigaea	Sebacina	Sebacinaceae	Sebacinales	Agaricomycetes	Agaricomycotina
GQ267480	57132	Pseudotomentella tristis	Pseudotomentella	Thelephoraceae	Thelephorales	Agaricomycetes	Agaricomycotina
AJ889979	57132	Pseudotomentella tristis	Pseudotomentella	Thelephoraceae	Thelephorales	Agaricomycetes	Agaricomycotina
AJ889968	57132	Pseudotomentella tristis	Pseudotomentella	Thelephoraceae	Thelephorales	Agaricomycetes	Agaricomycotina
KJ834620	80601	Russula laurocerasi	Russula	Russulaceae	Russulales	Agaricomycetes	Agaricomycotina
KJ834600	80601	Russula laurocerasi	Russula	Russulaceae	Russulales	Agaricomycetes	Agaricomycotina
KJ834599	80601	Russula laurocerasi	Russula	Russulaceae	Russulales	Agaricomycetes	Agaricomycotina
KJ834598	80601	Russula laurocerasi	Russula	Russulaceae	Russulales	Agaricomycetes	Agaricomycotina
KJ834575	80601	Russula laurocerasi	Russula	Russulaceae	Russulales	Agaricomycetes	Agaricomycotina
KJ834573	80601	Russula laurocerasi	Russula	Russulaceae	Russulales	Agaricomycetes	Agaricomycotina
KJ834572	80601	Russula laurocerasi	Russula	Russulaceae	Russulales	Agaricomycetes	Agaricomycotina
JF908694	80601	Russula laurocerasi	Russula	Russulaceae	Russulales	Agaricomycetes	Agaricomycotina
JF908651	80601	Russula laurocerasi	Russula	Russulaceae	Russulales	Agaricomycetes	Agaricomycotina
KF245533	80601	Russula laurocerasi	Russula	Russulaceae	Russulales	Agaricomycetes	Agaricomycotina
KF245532	80601	Russula laurocerasi	Russula	Russulaceae	Russulales	Agaricomycetes	Agaricomycotina
KF245527	80601	Russula laurocerasi	Russula	Russulaceae	Russulales	Agaricomycetes	Agaricomycotina
AF418614	80601	Russula laurocerasi	Russula	Russulaceae	Russulales	Agaricomycetes	Agaricomycotina
EU598184	80601	Russula laurocerasi	Russula	Russulaceae	Russulales	Agaricomycetes	Agaricomycotina
KM390767	91676	Hebeloma pusillum	Hebeloma	Strophariaceae	Agaricales	Agaricomycetes	Agaricomycotina
KM390565	91676	Hebeloma pusillum	Hebeloma	Strophariaceae	Agaricales	Agaricomycetes	Agaricomycotina
AY312982	91676	Hebeloma pusillum	Hebeloma	Strophariaceae	Agaricales	Agaricomycetes	Agaricomycotina
KP658149	150178	Ramaria abietina	Ramaria	Gomphaceae	Gomphales	Agaricomycetes	Agaricomycotina
JN649369	150178	Ramaria abietina	Ramaria	Gomphaceae	Gomphales	Agaricomycetes	Agaricomycotina
FJ627035	150178	Ramaria abietina	Ramaria	Gomphaceae	Gomphales	Agaricomycetes	Agaricomycotina
EF493268	188873	Amanita regalis	Amanita	Amanitaceae	Agaricales	Agaricomycetes	Agaricomycotina
AB096050	188873	Amanita regalis	Amanita	Amanitaceae	Agaricales	Agaricomycetes	Agaricomycotina
AB096049	188873	Amanita regalis	Amanita	Amanitaceae	Agaricales	Agaricomycetes	Agaricomycotina
AB081296	188873	Amanita regalis	Amanita	Amanitaceae	Agaricales	Agaricomycetes	Agaricomycotina
AB080782	188873	Amanita regalis	Amanita	Amanitaceae	Agaricales	Agaricomycetes	Agaricomycotina
AB080781	188873	Amanita regalis	Amanita	Amanitaceae	Agaricales	Agaricomycetes	Agaricomycotina
AB080780	188873	Amanita regalis	Amanita	Amanitaceae	Agaricales	Agaricomycetes	Agaricomycotina
JX178624	239121	Inocybe calamistratoides	Inocybe	Inocybaceae	Agaricales	Agaricomycetes	Agaricomycotina
JQ801393	239121	Inocybe calamistratoides	Inocybe	Inocybaceae	Agaricales	Agaricomycetes	Agaricomycotina
JQ801392	239121	Inocybe calamistratoides	Inocybe	Inocybaceae	Agaricales	Agaricomycetes	Agaricomycotina
EU653301	76328	Tricholoma terreum	Tricholoma	Tricholomataceae	Agaricales	Agaricomycetes	Agaricomycotina
EU653300	76328	Tricholoma terreum	Tricholoma	Tricholomataceae	Agaricales	Agaricomycetes	Agaricomycotina
EU653299	76328	Tricholoma terreum	Tricholoma	Tricholomataceae	Agaricales	Agaricomycetes	Agaricomycotina
EU653298	76328	Tricholoma terreum	Tricholoma	Tricholomataceae	Agaricales	Agaricomycetes	Agaricomycotina
EU439339	76328	Tricholoma terreum	Tricholoma	Tricholomataceae	Agaricales	Agaricomycetes	Agaricomycotina
EU439334	76328	Tricholoma terreum	Tricholoma	Tricholomataceae	Agaricales	Agaricomycetes	Agaricomycotina
EU439333	76328	Tricholoma terreum	Tricholoma	Tricholomataceae	Agaricales	Agaricomycetes	Agaricomycotina
EU439332	76328	Tricholoma terreum	Tricholoma	Tricholomataceae	Agaricales	Agaricomycetes	Agaricomycotina
EU439331	76328	Tricholoma terreum	Tricholoma	Tricholomataceae	Agaricales	Agaricomycetes	Agaricomycotina
EU439330	76328	Tricholoma terreum	Tricholoma	Tricholomataceae	Agaricales	Agaricomycetes	Agaricomycotina
EU439329	76328	Tricholoma terreum	Tricholoma	Tricholomataceae	Agaricales	Agaricomycetes	Agaricomycotina
EU439328	76328	Tricholoma terreum	Tricholoma	Tricholomataceae	Agaricales	Agaricomycetes	Agaricomycotina
EU439327	76328	Tricholoma terreum	Tricholoma	Tricholomataceae	Agaricales	Agaricomycetes	Agaricomycotina
EU439326	76328	Tricholoma terreum	Tricholoma	Tricholomataceae	Agaricales	Agaricomycetes	Agaricomycotina
EU439325	76328	Tricholoma terreum	Tricholoma	Tricholomataceae	Agaricales	Agaricomycetes	Agaricomycotina
EU439324	76328	Tricholoma terreum	Tricholoma	Tricholomataceae	Agaricales	Agaricomycetes	Agaricomycotina
EU439323	76328	Tricholoma terreum	Tricholoma	Tricholomataceae	Agaricales	Agaricomycetes	Agaricomycotina
EU439322	76328	Tricholoma terreum	Tricholoma	Tricholomataceae	Agaricales	Agaricomycetes	Agaricomycotina
EU439321	76328	Tricholoma terreum	Tricholoma	Tricholomataceae	Agaricales	Agaricomycetes	Agaricomycotina
EU439319	76328	Tricholoma terreum	Tricholoma	Tricholomataceae	Agaricales	Agaricomycetes	Agaricomycotina
EU439316	76328	Tricholoma terreum	Tricholoma	Tricholomataceae	Agaricales	Agaricomycetes	Agaricomycotina
EU439315	76328	Tricholoma terreum	Tricholoma	Tricholomataceae	Agaricales	Agaricomycetes	Agaricomycotina
EU439314	76328	Tricholoma terreum	Tricholoma	Tricholomataceae	Agaricales	Agaricomycetes	Agaricomycotina
KM085363	76328	Tricholoma terreum	Tricholoma	Tricholomataceae	Agaricales	Agaricomycetes	Agaricomycotina
JQ888221	76328	Tricholoma terreum	Tricholoma	Tricholomataceae	Agaricales	Agaricomycetes	Agaricomycotina
JN389313	76328	Tricholoma terreum	Tricholoma	Tricholomataceae	Agaricales	Agaricomycetes	Agaricomycotina
JN389311	76328	Tricholoma terreum	Tricholoma	Tricholomataceae	Agaricales	Agaricomycetes	Agaricomycotina
JN389310	76328	Tricholoma terreum	Tricholoma	Tricholomataceae	Agaricales	Agaricomycetes	Agaricomycotina
JN389309	76328	Tricholoma terreum	Tricholoma	Tricholomataceae	Agaricales	Agaricomycetes	Agaricomycotina
JN389308	76328	Tricholoma terreum	Tricholoma	Tricholomataceae	Agaricales	Agaricomycetes	Agaricomycotina
JN389307	76328	Tricholoma terreum	Tricholoma	Tricholomataceae	Agaricales	Agaricomycetes	Agaricomycotina
JN389303	76328	Tricholoma terreum	Tricholoma	Tricholomataceae	Agaricales	Agaricomycetes	Agaricomycotina
JN389302	76328	Tricholoma terreum	Tricholoma	Tricholomataceae	Agaricales	Agaricomycetes	Agaricomycotina
JN389295	76328	Tricholoma terreum	Tricholoma	Tricholomataceae	Agaricales	Agaricomycetes	Agaricomycotina
JF908270	71966	Lactarius piperatus	Lactarius	Russulaceae	Russulales	Agaricomycetes	Agaricomycotina
KF220122	71966	Lactarius piperatus	Lactarius	Russulaceae	Russulales	Agaricomycetes	Agaricomycotina
KF220119	71966	Lactarius piperatus	Lactarius	Russulaceae	Russulales	Agaricomycetes	Agaricomycotina
KF220092	71966	Lactarius piperatus	Lactarius	Russulaceae	Russulales	Agaricomycetes	Agaricomycotina
KF220091	71966	Lactarius piperatus	Lactarius	Russulaceae	Russulales	Agaricomycetes	Agaricomycotina
KF220089	71966	Lactarius piperatus	Lactarius	Russulaceae	Russulales	Agaricomycetes	Agaricomycotina
KF220088	71966	Lactarius piperatus	Lactarius	Russulaceae	Russulales	Agaricomycetes	Agaricomycotina
KF220085	71966	Lactarius piperatus	Lactarius	Russulaceae	Russulales	Agaricomycetes	Agaricomycotina
KF220084	71966	Lactarius piperatus	Lactarius	Russulaceae	Russulales	Agaricomycetes	Agaricomycotina
KF220080	71966	Lactarius piperatus	Lactarius	Russulaceae	Russulales	Agaricomycetes	Agaricomycotina
KF220042	71966	Lactarius piperatus	Lactarius	Russulaceae	Russulales	Agaricomycetes	Agaricomycotina
AB458893	71966	Lactarius piperatus	Lactarius	Russulaceae	Russulales	Agaricomycetes	Agaricomycotina
KC543138	1000445	Antrodia ramentacea	Antrodia	Fomitopsidaceae	Polyporales	Agaricomycetes	Agaricomycotina
KC951178	1000445	Antrodia ramentacea	Antrodia	Fomitopsidaceae	Polyporales	Agaricomycetes	Agaricomycotina
KC595903	1000445	Antrodia ramentacea	Antrodia	Fomitopsidaceae	Polyporales	Agaricomycetes	Agaricomycotina
KF732643	222031	Cortinarius cumatilis	Cortinarius	Cortinariaceae	Agaricales	Agaricomycetes	Agaricomycotina
KF732517	222031	Cortinarius cumatilis	Cortinarius	Cortinariaceae	Agaricales	Agaricomycetes	Agaricomycotina
KF732293	222031	Cortinarius cumatilis	Cortinarius	Cortinariaceae	Agaricales	Agaricomycetes	Agaricomycotina
NR_130212	222031	Cortinarius cumatilis	Cortinarius	Cortinariaceae	Agaricales	Agaricomycetes	Agaricomycotina
KC842449	222031	Cortinarius cumatilis	Cortinarius	Cortinariaceae	Agaricales	Agaricomycetes	Agaricomycotina
AY174812	222031	Cortinarius cumatilis	Cortinarius	Cortinariaceae	Agaricales	Agaricomycetes	Agaricomycotina
KR025610	152934	Lactarius camphoratus	Lactarius	Russulaceae	Russulales	Agaricomycetes	Agaricomycotina
KF432971	152934	Lactarius camphoratus	Lactarius	Russulaceae	Russulales	Agaricomycetes	Agaricomycotina
AY606945	152934	Lactarius camphoratus	Lactarius	Russulaceae	Russulales	Agaricomycetes	Agaricomycotina
AJ889960	152934	Lactarius camphoratus	Lactarius	Russulaceae	Russulales	Agaricomycetes	Agaricomycotina
KM409448	152965	Russula ochroleuca	Russula	Russulaceae	Russulales	Agaricomycetes	Agaricomycotina
KM409420	152965	Russula ochroleuca	Russula	Russulaceae	Russulales	Agaricomycetes	Agaricomycotina
JF908647	152965	Russula ochroleuca	Russula	Russulaceae	Russulales	Agaricomycetes	Agaricomycotina
KM085423	152965	Russula ochroleuca	Russula	Russulaceae	Russulales	Agaricomycetes	Agaricomycotina
KF245537	152965	Russula ochroleuca	Russula	Russulaceae	Russulales	Agaricomycetes	Agaricomycotina
AF418617	152965	Russula ochroleuca	Russula	Russulaceae	Russulales	Agaricomycetes	Agaricomycotina
HM189931	152965	Russula ochroleuca	Russula	Russulaceae	Russulales	Agaricomycetes	Agaricomycotina
HM189930	152965	Russula ochroleuca	Russula	Russulaceae	Russulales	Agaricomycetes	Agaricomycotina
HM189929	152965	Russula ochroleuca	Russula	Russulaceae	Russulales	Agaricomycetes	Agaricomycotina
HM189928	152965	Russula ochroleuca	Russula	Russulaceae	Russulales	Agaricomycetes	Agaricomycotina
HM189927	152965	Russula ochroleuca	Russula	Russulaceae	Russulales	Agaricomycetes	Agaricomycotina
HM189926	152965	Russula ochroleuca	Russula	Russulaceae	Russulales	Agaricomycetes	Agaricomycotina
HM189925	152965	Russula ochroleuca	Russula	Russulaceae	Russulales	Agaricomycetes	Agaricomycotina
HM189924	152965	Russula ochroleuca	Russula	Russulaceae	Russulales	Agaricomycetes	Agaricomycotina
HM189923	152965	Russula ochroleuca	Russula	Russulaceae	Russulales	Agaricomycetes	Agaricomycotina
HM189922	152965	Russula ochroleuca	Russula	Russulaceae	Russulales	Agaricomycetes	Agaricomycotina
HM189921	152965	Russula ochroleuca	Russula	Russulaceae	Russulales	Agaricomycetes	Agaricomycotina
HM189920	152965	Russula ochroleuca	Russula	Russulaceae	Russulales	Agaricomycetes	Agaricomycotina
HM189919	152965	Russula ochroleuca	Russula	Russulaceae	Russulales	Agaricomycetes	Agaricomycotina
HM189918	152965	Russula ochroleuca	Russula	Russulaceae	Russulales	Agaricomycetes	Agaricomycotina
HM189917	152965	Russula ochroleuca	Russula	Russulaceae	Russulales	Agaricomycetes	Agaricomycotina
HM189916	152965	Russula ochroleuca	Russula	Russulaceae	Russulales	Agaricomycetes	Agaricomycotina
HM189915	152965	Russula ochroleuca	Russula	Russulaceae	Russulales	Agaricomycetes	Agaricomycotina
HM189914	152965	Russula ochroleuca	Russula	Russulaceae	Russulales	Agaricomycetes	Agaricomycotina
HM189913	152965	Russula ochroleuca	Russula	Russulaceae	Russulales	Agaricomycetes	Agaricomycotina
HM189912	152965	Russula ochroleuca	Russula	Russulaceae	Russulales	Agaricomycetes	Agaricomycotina
HM189911	152965	Russula ochroleuca	Russula	Russulaceae	Russulales	Agaricomycetes	Agaricomycotina
HM189910	152965	Russula ochroleuca	Russula	Russulaceae	Russulales	Agaricomycetes	Agaricomycotina
HM189909	152965	Russula ochroleuca	Russula	Russulaceae	Russulales	Agaricomycetes	Agaricomycotina
HM189908	152965	Russula ochroleuca	Russula	Russulaceae	Russulales	Agaricomycetes	Agaricomycotina
HM189907	152965	Russula ochroleuca	Russula	Russulaceae	Russulales	Agaricomycetes	Agaricomycotina
HM189906	152965	Russula ochroleuca	Russula	Russulaceae	Russulales	Agaricomycetes	Agaricomycotina
HM189905	152965	Russula ochroleuca	Russula	Russulaceae	Russulales	Agaricomycetes	Agaricomycotina
HM189904	152965	Russula ochroleuca	Russula	Russulaceae	Russulales	Agaricomycetes	Agaricomycotina
HM189903	152965	Russula ochroleuca	Russula	Russulaceae	Russulales	Agaricomycetes	Agaricomycotina
HM189902	152965	Russula ochroleuca	Russula	Russulaceae	Russulales	Agaricomycetes	Agaricomycotina
HM189901	152965	Russula ochroleuca	Russula	Russulaceae	Russulales	Agaricomycetes	Agaricomycotina
HM189900	152965	Russula ochroleuca	Russula	Russulaceae	Russulales	Agaricomycetes	Agaricomycotina
HM189899	152965	Russula ochroleuca	Russula	Russulaceae	Russulales	Agaricomycetes	Agaricomycotina
HM189898	152965	Russula ochroleuca	Russula	Russulaceae	Russulales	Agaricomycetes	Agaricomycotina
HM189897	152965	Russula ochroleuca	Russula	Russulaceae	Russulales	Agaricomycetes	Agaricomycotina
HM189896	152965	Russula ochroleuca	Russula	Russulaceae	Russulales	Agaricomycetes	Agaricomycotina
HM189895	152965	Russula ochroleuca	Russula	Russulaceae	Russulales	Agaricomycetes	Agaricomycotina
HM189894	152965	Russula ochroleuca	Russula	Russulaceae	Russulales	Agaricomycetes	Agaricomycotina
HM189893	152965	Russula ochroleuca	Russula	Russulaceae	Russulales	Agaricomycetes	Agaricomycotina
HM189892	152965	Russula ochroleuca	Russula	Russulaceae	Russulales	Agaricomycetes	Agaricomycotina
HM189891	152965	Russula ochroleuca	Russula	Russulaceae	Russulales	Agaricomycetes	Agaricomycotina
HM189890	152965	Russula ochroleuca	Russula	Russulaceae	Russulales	Agaricomycetes	Agaricomycotina
HM189889	152965	Russula ochroleuca	Russula	Russulaceae	Russulales	Agaricomycetes	Agaricomycotina
HM189888	152965	Russula ochroleuca	Russula	Russulaceae	Russulales	Agaricomycetes	Agaricomycotina
HM189887	152965	Russula ochroleuca	Russula	Russulaceae	Russulales	Agaricomycetes	Agaricomycotina
HM189886	152965	Russula ochroleuca	Russula	Russulaceae	Russulales	Agaricomycetes	Agaricomycotina
HM189885	152965	Russula ochroleuca	Russula	Russulaceae	Russulales	Agaricomycetes	Agaricomycotina
HM189884	152965	Russula ochroleuca	Russula	Russulaceae	Russulales	Agaricomycetes	Agaricomycotina
HM189883	152965	Russula ochroleuca	Russula	Russulaceae	Russulales	Agaricomycetes	Agaricomycotina
HM189882	152965	Russula ochroleuca	Russula	Russulaceae	Russulales	Agaricomycetes	Agaricomycotina
HM189881	152965	Russula ochroleuca	Russula	Russulaceae	Russulales	Agaricomycetes	Agaricomycotina
HM189880	152965	Russula ochroleuca	Russula	Russulaceae	Russulales	Agaricomycetes	Agaricomycotina
HM189879	152965	Russula ochroleuca	Russula	Russulaceae	Russulales	Agaricomycetes	Agaricomycotina
HM189878	152965	Russula ochroleuca	Russula	Russulaceae	Russulales	Agaricomycetes	Agaricomycotina
HM189877	152965	Russula ochroleuca	Russula	Russulaceae	Russulales	Agaricomycetes	Agaricomycotina
HM189876	152965	Russula ochroleuca	Russula	Russulaceae	Russulales	Agaricomycetes	Agaricomycotina
AM113964	152965	Russula ochroleuca	Russula	Russulaceae	Russulales	Agaricomycetes	Agaricomycotina
AM113963	152965	Russula ochroleuca	Russula	Russulaceae	Russulales	Agaricomycetes	Agaricomycotina
DQ450009	206317	Gymnopus dichrous	Gymnopus	Marasmiaceae	Agaricales	Agaricomycetes	Agaricomycotina
DQ450008	206317	Gymnopus dichrous	Gymnopus	Marasmiaceae	Agaricales	Agaricomycetes	Agaricomycotina
DQ450007	206317	Gymnopus dichrous	Gymnopus	Marasmiaceae	Agaricales	Agaricomycetes	Agaricomycotina
JF313698	206317	Gymnopus dichrous	Gymnopus	Marasmiaceae	Agaricales	Agaricomycetes	Agaricomycotina
JF313695	206317	Gymnopus dichrous	Gymnopus	Marasmiaceae	Agaricales	Agaricomycetes	Agaricomycotina
JF313694	206317	Gymnopus dichrous	Gymnopus	Marasmiaceae	Agaricales	Agaricomycetes	Agaricomycotina
JF313693	206317	Gymnopus dichrous	Gymnopus	Marasmiaceae	Agaricales	Agaricomycetes	Agaricomycotina
JF313692	206317	Gymnopus dichrous	Gymnopus	Marasmiaceae	Agaricales	Agaricomycetes	Agaricomycotina
JF313691	206317	Gymnopus dichrous	Gymnopus	Marasmiaceae	Agaricales	Agaricomycetes	Agaricomycotina
JF313690	206317	Gymnopus dichrous	Gymnopus	Marasmiaceae	Agaricales	Agaricomycetes	Agaricomycotina
JF313688	206317	Gymnopus dichrous	Gymnopus	Marasmiaceae	Agaricales	Agaricomycetes	Agaricomycotina
JF313684	206317	Gymnopus dichrous	Gymnopus	Marasmiaceae	Agaricales	Agaricomycetes	Agaricomycotina
JF313682	206317	Gymnopus dichrous	Gymnopus	Marasmiaceae	Agaricales	Agaricomycetes	Agaricomycotina
JF313681	206317	Gymnopus dichrous	Gymnopus	Marasmiaceae	Agaricales	Agaricomycetes	Agaricomycotina
JF313678	206317	Gymnopus dichrous	Gymnopus	Marasmiaceae	Agaricales	Agaricomycetes	Agaricomycotina
JF313677	206317	Gymnopus dichrous	Gymnopus	Marasmiaceae	Agaricales	Agaricomycetes	Agaricomycotina
JF313676	206317	Gymnopus dichrous	Gymnopus	Marasmiaceae	Agaricales	Agaricomycetes	Agaricomycotina
JF313673	206317	Gymnopus dichrous	Gymnopus	Marasmiaceae	Agaricales	Agaricomycetes	Agaricomycotina
JF313671	206317	Gymnopus dichrous	Gymnopus	Marasmiaceae	Agaricales	Agaricomycetes	Agaricomycotina
DQ480115	206317	Gymnopus dichrous	Gymnopus	Marasmiaceae	Agaricales	Agaricomycetes	Agaricomycotina
AY256702	206317	Gymnopus dichrous	Gymnopus	Marasmiaceae	Agaricales	Agaricomycetes	Agaricomycotina
KJ417310	1574058	Pseudotricholoma metapodium	Pseudotricholoma	Tricholomataceae	Agaricales	Agaricomycetes	Agaricomycotina
KJ417308	1574058	Pseudotricholoma metapodium	Pseudotricholoma	Tricholomataceae	Agaricales	Agaricomycetes	Agaricomycotina
JQ639164	1574058	Pseudotricholoma metapodium	Pseudotricholoma	Tricholomataceae	Agaricales	Agaricomycetes	Agaricomycotina
KJ566635	239101	Climacocystis borealis	Climacocystis	Fomitopsidaceae	Polyporales	Agaricomycetes	Agaricomycotina
KJ566633	239101	Climacocystis borealis	Climacocystis	Fomitopsidaceae	Polyporales	Agaricomycetes	Agaricomycotina
KJ566632	239101	Climacocystis borealis	Climacocystis	Fomitopsidaceae	Polyporales	Agaricomycetes	Agaricomycotina
KJ566627	239101	Climacocystis borealis	Climacocystis	Fomitopsidaceae	Polyporales	Agaricomycetes	Agaricomycotina
KJ566626	239101	Climacocystis borealis	Climacocystis	Fomitopsidaceae	Polyporales	Agaricomycetes	Agaricomycotina
JN710527	239101	Climacocystis borealis	Climacocystis	Fomitopsidaceae	Polyporales	Agaricomycetes	Agaricomycotina
KC842400	304812	Cortinarius torvus	Cortinarius	Cortinariaceae	Agaricales	Agaricomycetes	Agaricomycotina
AY669668	304812	Cortinarius torvus	Cortinarius	Cortinariaceae	Agaricales	Agaricomycetes	Agaricomycotina
GQ166894	304812	Cortinarius torvus	Cortinarius	Cortinariaceae	Agaricales	Agaricomycetes	Agaricomycotina
AJ889977	304812	Cortinarius torvus	Cortinarius	Cortinariaceae	Agaricales	Agaricomycetes	Agaricomycotina
HQ714754	322552	Alnicola luteolofibrillosa	Alnicola	Strophariaceae	Agaricales	Agaricomycetes	Agaricomycotina
HQ714679	322552	Alnicola luteolofibrillosa	Alnicola	Strophariaceae	Agaricales	Agaricomycetes	Agaricomycotina
HQ714678	322552	Alnicola luteolofibrillosa	Alnicola	Strophariaceae	Agaricales	Agaricomycetes	Agaricomycotina
JN943976	322552	Alnicola luteolofibrillosa	Alnicola	Strophariaceae	Agaricales	Agaricomycetes	Agaricomycotina
JN943949	322552	Alnicola luteolofibrillosa	Alnicola	Strophariaceae	Agaricales	Agaricomycetes	Agaricomycotina
AY900024	322552	Alnicola luteolofibrillosa	Alnicola	Strophariaceae	Agaricales	Agaricomycetes	Agaricomycotina
AY900023	322552	Alnicola luteolofibrillosa	Alnicola	Strophariaceae	Agaricales	Agaricomycetes	Agaricomycotina
AY900021	322552	Alnicola luteolofibrillosa	Alnicola	Strophariaceae	Agaricales	Agaricomycetes	Agaricomycotina
AY900019	322552	Alnicola luteolofibrillosa	Alnicola	Strophariaceae	Agaricales	Agaricomycetes	Agaricomycotina
KF699119	290189	Postia caesia	Postia	Fomitopsidaceae	Polyporales	Agaricomycetes	Agaricomycotina
KC585375	290189	Postia caesia	Postia	Fomitopsidaceae	Polyporales	Agaricomycetes	Agaricomycotina
HQ604800	290189	Postia caesia	Postia	Fomitopsidaceae	Polyporales	Agaricomycetes	Agaricomycotina
KJ140724	290189	Postia caesia	Postia	Fomitopsidaceae	Polyporales	Agaricomycetes	Agaricomycotina
KJ140576	290189	Postia caesia	Postia	Fomitopsidaceae	Polyporales	Agaricomycetes	Agaricomycotina
KC595935	290189	Postia caesia	Postia	Fomitopsidaceae	Polyporales	Agaricomycetes	Agaricomycotina
AY599572	290189	Postia caesia	Postia	Fomitopsidaceae	Polyporales	Agaricomycetes	Agaricomycotina
AY599568	290189	Postia caesia	Postia	Fomitopsidaceae	Polyporales	Agaricomycetes	Agaricomycotina
AY599567	290189	Postia caesia	Postia	Fomitopsidaceae	Polyporales	Agaricomycetes	Agaricomycotina
NR_131788	339655	Cortinarius anisatus	Cortinarius	Cortinariaceae	Agaricales	Agaricomycetes	Agaricomycotina
DQ117931	339655	Cortinarius anisatus	Cortinarius	Cortinariaceae	Agaricales	Agaricomycetes	Agaricomycotina
DQ117929	339655	Cortinarius anisatus	Cortinarius	Cortinariaceae	Agaricales	Agaricomycetes	Agaricomycotina
DQ120758	339655	Cortinarius anisatus	Cortinarius	Cortinariaceae	Agaricales	Agaricomycetes	Agaricomycotina
DQ120757	339655	Cortinarius anisatus	Cortinarius	Cortinariaceae	Agaricales	Agaricomycetes	Agaricomycotina
DQ120756	339655	Cortinarius anisatus	Cortinarius	Cortinariaceae	Agaricales	Agaricomycetes	Agaricomycotina
DQ120755	339655	Cortinarius anisatus	Cortinarius	Cortinariaceae	Agaricales	Agaricomycetes	Agaricomycotina
DQ120754	339655	Cortinarius anisatus	Cortinarius	Cortinariaceae	Agaricales	Agaricomycetes	Agaricomycotina
DQ120753	339655	Cortinarius anisatus	Cortinarius	Cortinariaceae	Agaricales	Agaricomycetes	Agaricomycotina
EU231988	495286	Boletus subcaerulescens	Boletus	Boletaceae	Boletales	Agaricomycetes	Agaricomycotina
EU231987	495286	Boletus subcaerulescens	Boletus	Boletaceae	Boletales	Agaricomycetes	Agaricomycotina
EU231986	495286	Boletus subcaerulescens	Boletus	Boletaceae	Boletales	Agaricomycetes	Agaricomycotina
JN020993	495286	Boletus subcaerulescens	Boletus	Boletaceae	Boletales	Agaricomycetes	Agaricomycotina
KF573015	40454	Trametes suaveolens	Trametes	Polyporaceae	Polyporales	Agaricomycetes	Agaricomycotina
JN048770	40454	Trametes suaveolens	Trametes	Polyporaceae	Polyporales	Agaricomycetes	Agaricomycotina
JN164968	40454	Trametes suaveolens	Trametes	Polyporaceae	Polyporales	Agaricomycetes	Agaricomycotina
JN164967	40454	Trametes suaveolens	Trametes	Polyporaceae	Polyporales	Agaricomycetes	Agaricomycotina
JN164966	40454	Trametes suaveolens	Trametes	Polyporaceae	Polyporales	Agaricomycetes	Agaricomycotina
AY281012	171613	Gymnopilus spectabilis	Gymnopilus	Strophariaceae	Agaricales	Agaricomycetes	Agaricomycotina
AY281011	171613	Gymnopilus spectabilis	Gymnopilus	Strophariaceae	Agaricales	Agaricomycetes	Agaricomycotina
AY281010	171613	Gymnopilus spectabilis	Gymnopilus	Strophariaceae	Agaricales	Agaricomycetes	Agaricomycotina
AY281009	171613	Gymnopilus spectabilis	Gymnopilus	Strophariaceae	Agaricales	Agaricomycetes	Agaricomycotina
AY281008	171613	Gymnopilus spectabilis	Gymnopilus	Strophariaceae	Agaricales	Agaricomycetes	Agaricomycotina
AF325662	171613	Gymnopilus spectabilis	Gymnopilus	Strophariaceae	Agaricales	Agaricomycetes	Agaricomycotina
KC898423	1473260	Entoloma euchroum	Entoloma	Entolomataceae	Agaricales	Agaricomycetes	Agaricomycotina
KC898422	1473260	Entoloma euchroum	Entoloma	Entolomataceae	Agaricales	Agaricomycetes	Agaricomycotina
KC898421	1473260	Entoloma euchroum	Entoloma	Entolomataceae	Agaricales	Agaricomycetes	Agaricomycotina
KC898419	1473260	Entoloma euchroum	Entoloma	Entolomataceae	Agaricales	Agaricomycetes	Agaricomycotina
KC898418	1473260	Entoloma euchroum	Entoloma	Entolomataceae	Agaricales	Agaricomycetes	Agaricomycotina
KC898417	1473260	Entoloma euchroum	Entoloma	Entolomataceae	Agaricales	Agaricomycetes	Agaricomycotina
KC898416	1473260	Entoloma euchroum	Entoloma	Entolomataceae	Agaricales	Agaricomycetes	Agaricomycotina
KC898462	1473260	Entoloma euchroum	Entoloma	Entolomataceae	Agaricales	Agaricomycetes	Agaricomycotina
KC898461	1473260	Entoloma euchroum	Entoloma	Entolomataceae	Agaricales	Agaricomycetes	Agaricomycotina
KP013034	160944	Sebacina incrustans	Sebacina	Sebacinaceae	Sebacinales	Agaricomycetes	Agaricomycotina
KP012984	160944	Sebacina incrustans	Sebacina	Sebacinaceae	Sebacinales	Agaricomycetes	Agaricomycotina
KP012925	160944	Sebacina incrustans	Sebacina	Sebacinaceae	Sebacinales	Agaricomycetes	Agaricomycotina
KP012923	160944	Sebacina incrustans	Sebacina	Sebacinaceae	Sebacinales	Agaricomycetes	Agaricomycotina
KF000446	160944	Sebacina incrustans	Sebacina	Sebacinaceae	Sebacinales	Agaricomycetes	Agaricomycotina
KF000440	160944	Sebacina incrustans	Sebacina	Sebacinaceae	Sebacinales	Agaricomycetes	Agaricomycotina
KF000420	160944	Sebacina incrustans	Sebacina	Sebacinaceae	Sebacinales	Agaricomycetes	Agaricomycotina
KF000419	160944	Sebacina incrustans	Sebacina	Sebacinaceae	Sebacinales	Agaricomycetes	Agaricomycotina
JQ665558	160944	Sebacina incrustans	Sebacina	Sebacinaceae	Sebacinales	Agaricomycetes	Agaricomycotina
JQ665557	160944	Sebacina incrustans	Sebacina	Sebacinaceae	Sebacinales	Agaricomycetes	Agaricomycotina
JQ665556	160944	Sebacina incrustans	Sebacina	Sebacinaceae	Sebacinales	Agaricomycetes	Agaricomycotina
JQ665555	160944	Sebacina incrustans	Sebacina	Sebacinaceae	Sebacinales	Agaricomycetes	Agaricomycotina
JQ665554	160944	Sebacina incrustans	Sebacina	Sebacinaceae	Sebacinales	Agaricomycetes	Agaricomycotina
JQ665553	160944	Sebacina incrustans	Sebacina	Sebacinaceae	Sebacinales	Agaricomycetes	Agaricomycotina
JQ665552	160944	Sebacina incrustans	Sebacina	Sebacinaceae	Sebacinales	Agaricomycetes	Agaricomycotina
JQ665551	160944	Sebacina incrustans	Sebacina	Sebacinaceae	Sebacinales	Agaricomycetes	Agaricomycotina
JQ665550	160944	Sebacina incrustans	Sebacina	Sebacinaceae	Sebacinales	Agaricomycetes	Agaricomycotina
JQ665549	160944	Sebacina incrustans	Sebacina	Sebacinaceae	Sebacinales	Agaricomycetes	Agaricomycotina
JQ665548	160944	Sebacina incrustans	Sebacina	Sebacinaceae	Sebacinales	Agaricomycetes	Agaricomycotina
JQ665546	160944	Sebacina incrustans	Sebacina	Sebacinaceae	Sebacinales	Agaricomycetes	Agaricomycotina
JQ665545	160944	Sebacina incrustans	Sebacina	Sebacinaceae	Sebacinales	Agaricomycetes	Agaricomycotina
JQ665544	160944	Sebacina incrustans	Sebacina	Sebacinaceae	Sebacinales	Agaricomycetes	Agaricomycotina
JQ665543	160944	Sebacina incrustans	Sebacina	Sebacinaceae	Sebacinales	Agaricomycetes	Agaricomycotina
JQ665538	160944	Sebacina incrustans	Sebacina	Sebacinaceae	Sebacinales	Agaricomycetes	Agaricomycotina
JQ665537	160944	Sebacina incrustans	Sebacina	Sebacinaceae	Sebacinales	Agaricomycetes	Agaricomycotina
JQ665536	160944	Sebacina incrustans	Sebacina	Sebacinaceae	Sebacinales	Agaricomycetes	Agaricomycotina
JQ665535	160944	Sebacina incrustans	Sebacina	Sebacinaceae	Sebacinales	Agaricomycetes	Agaricomycotina
JQ665531	160944	Sebacina incrustans	Sebacina	Sebacinaceae	Sebacinales	Agaricomycetes	Agaricomycotina
JQ665530	160944	Sebacina incrustans	Sebacina	Sebacinaceae	Sebacinales	Agaricomycetes	Agaricomycotina
JQ665529	160944	Sebacina incrustans	Sebacina	Sebacinaceae	Sebacinales	Agaricomycetes	Agaricomycotina
JQ665528	160944	Sebacina incrustans	Sebacina	Sebacinaceae	Sebacinales	Agaricomycetes	Agaricomycotina
JQ665527	160944	Sebacina incrustans	Sebacina	Sebacinaceae	Sebacinales	Agaricomycetes	Agaricomycotina
JQ665526	160944	Sebacina incrustans	Sebacina	Sebacinaceae	Sebacinales	Agaricomycetes	Agaricomycotina
JQ665525	160944	Sebacina incrustans	Sebacina	Sebacinaceae	Sebacinales	Agaricomycetes	Agaricomycotina
JQ665524	160944	Sebacina incrustans	Sebacina	Sebacinaceae	Sebacinales	Agaricomycetes	Agaricomycotina
EF644113	160944	Sebacina incrustans	Sebacina	Sebacinaceae	Sebacinales	Agaricomycetes	Agaricomycotina
AF490395	160944	Sebacina incrustans	Sebacina	Sebacinaceae	Sebacinales	Agaricomycetes	Agaricomycotina
AY143340	160944	Sebacina incrustans	Sebacina	Sebacinaceae	Sebacinales	Agaricomycetes	Agaricomycotina
AJ966753	160944	Sebacina incrustans	Sebacina	Sebacinaceae	Sebacinales	Agaricomycetes	Agaricomycotina
AJ966752	160944	Sebacina incrustans	Sebacina	Sebacinaceae	Sebacinales	Agaricomycetes	Agaricomycotina
AJ966751	160944	Sebacina incrustans	Sebacina	Sebacinaceae	Sebacinales	Agaricomycetes	Agaricomycotina
KC571766	264079	Phellodon niger	Phellodon	Bankeraceae	Thelephorales	Agaricomycetes	Agaricomycotina
KC571765	264079	Phellodon niger	Phellodon	Bankeraceae	Thelephorales	Agaricomycetes	Agaricomycotina
JN135202	264079	Phellodon niger	Phellodon	Bankeraceae	Thelephorales	Agaricomycetes	Agaricomycotina
JQ888188	264079	Phellodon niger	Phellodon	Bankeraceae	Thelephorales	Agaricomycetes	Agaricomycotina
EU622371	264079	Phellodon niger	Phellodon	Bankeraceae	Thelephorales	Agaricomycetes	Agaricomycotina
EU622370	264079	Phellodon niger	Phellodon	Bankeraceae	Thelephorales	Agaricomycetes	Agaricomycotina
AJ783971	264079	Phellodon niger	Phellodon	Bankeraceae	Thelephorales	Agaricomycetes	Agaricomycotina
JF908150	225431	Inocybe flocculosa	Inocybe	Inocybaceae	Agaricales	Agaricomycetes	Agaricomycotina
JF908124	225431	Inocybe flocculosa	Inocybe	Inocybaceae	Agaricales	Agaricomycetes	Agaricomycotina
JF908122	225431	Inocybe flocculosa	Inocybe	Inocybaceae	Agaricales	Agaricomycetes	Agaricomycotina
EF644108	225431	Inocybe flocculosa	Inocybe	Inocybaceae	Agaricales	Agaricomycetes	Agaricomycotina
AM882893	225431	Inocybe flocculosa	Inocybe	Inocybaceae	Agaricales	Agaricomycetes	Agaricomycotina
AM882891	225431	Inocybe flocculosa	Inocybe	Inocybaceae	Agaricales	Agaricomycetes	Agaricomycotina
AM882890	225431	Inocybe flocculosa	Inocybe	Inocybaceae	Agaricales	Agaricomycetes	Agaricomycotina
AM882889	225431	Inocybe flocculosa	Inocybe	Inocybaceae	Agaricales	Agaricomycetes	Agaricomycotina
KF727433	1537087	Postia guttulata	Postia	Fomitopsidaceae	Polyporales	Agaricomycetes	Agaricomycotina
KF727432	1537087	Postia guttulata	Postia	Fomitopsidaceae	Polyporales	Agaricomycetes	Agaricomycotina
KC585360	1537087	Postia guttulata	Postia	Fomitopsidaceae	Polyporales	Agaricomycetes	Agaricomycotina
KC585359	1537087	Postia guttulata	Postia	Fomitopsidaceae	Polyporales	Agaricomycetes	Agaricomycotina
HQ385853	80600	Rhizopogon vinicolor	Rhizopogon	Rhizopogonaceae	Boletales	Agaricomycetes	Agaricomycotina
HQ385852	80600	Rhizopogon vinicolor	Rhizopogon	Rhizopogonaceae	Boletales	Agaricomycetes	Agaricomycotina
HQ385848	80600	Rhizopogon vinicolor	Rhizopogon	Rhizopogonaceae	Boletales	Agaricomycetes	Agaricomycotina
HQ385847	80600	Rhizopogon vinicolor	Rhizopogon	Rhizopogonaceae	Boletales	Agaricomycetes	Agaricomycotina
FJ789623	80600	Rhizopogon vinicolor	Rhizopogon	Rhizopogonaceae	Boletales	Agaricomycetes	Agaricomycotina
AF058316	80600	Rhizopogon vinicolor	Rhizopogon	Rhizopogonaceae	Boletales	Agaricomycetes	Agaricomycotina
AF418268	80600	Rhizopogon vinicolor	Rhizopogon	Rhizopogonaceae	Boletales	Agaricomycetes	Agaricomycotina
KF306003	1257028	Pluteus roseipes	Pluteus	Pluteaceae	Agaricales	Agaricomycetes	Agaricomycotina
KC147681	1257028	Pluteus roseipes	Pluteus	Pluteaceae	Agaricales	Agaricomycetes	Agaricomycotina
KC147679	1257028	Pluteus roseipes	Pluteus	Pluteaceae	Agaricales	Agaricomycetes	Agaricomycotina
KJ146707	34467	Ganoderma tsugae	Ganoderma	Ganodermataceae	Polyporales	Agaricomycetes	Agaricomycotina
KJ140748	34467	Ganoderma tsugae	Ganoderma	Ganodermataceae	Polyporales	Agaricomycetes	Agaricomycotina
JQ781853	34467	Ganoderma tsugae	Ganoderma	Ganodermataceae	Polyporales	Agaricomycetes	Agaricomycotina
KP283487	292559	Lentinus polychrous	Lentinus	Polyporaceae	Polyporales	Agaricomycetes	Agaricomycotina
KP283486	292559	Lentinus polychrous	Lentinus	Polyporaceae	Polyporales	Agaricomycetes	Agaricomycotina
KP283485	292559	Lentinus polychrous	Lentinus	Polyporaceae	Polyporales	Agaricomycetes	Agaricomycotina
JF907950	86082	Cortinarius brunneus	Cortinarius	Cortinariaceae	Agaricales	Agaricomycetes	Agaricomycotina
JF907919	86082	Cortinarius brunneus	Cortinarius	Cortinariaceae	Agaricales	Agaricomycetes	Agaricomycotina
FJ717542	86082	Cortinarius brunneus	Cortinarius	Cortinariaceae	Agaricales	Agaricomycetes	Agaricomycotina
KC842410	86082	Cortinarius brunneus	Cortinarius	Cortinariaceae	Agaricales	Agaricomycetes	Agaricomycotina
JQ746620	86082	Cortinarius brunneus	Cortinarius	Cortinariaceae	Agaricales	Agaricomycetes	Agaricomycotina
EU266642	86082	Cortinarius brunneus	Cortinarius	Cortinariaceae	Agaricales	Agaricomycetes	Agaricomycotina
EU266641	86082	Cortinarius brunneus	Cortinarius	Cortinariaceae	Agaricales	Agaricomycetes	Agaricomycotina
EU266640	86082	Cortinarius brunneus	Cortinarius	Cortinariaceae	Agaricales	Agaricomycetes	Agaricomycotina
EU266639	86082	Cortinarius brunneus	Cortinarius	Cortinariaceae	Agaricales	Agaricomycetes	Agaricomycotina
EU266637	86082	Cortinarius brunneus	Cortinarius	Cortinariaceae	Agaricales	Agaricomycetes	Agaricomycotina
EU266636	86082	Cortinarius brunneus	Cortinarius	Cortinariaceae	Agaricales	Agaricomycetes	Agaricomycotina
FJ157064	86080	Cortinarius pholideus	Cortinarius	Cortinariaceae	Agaricales	Agaricomycetes	Agaricomycotina
KC842406	86080	Cortinarius pholideus	Cortinarius	Cortinariaceae	Agaricales	Agaricomycetes	Agaricomycotina
AY669694	86080	Cortinarius pholideus	Cortinarius	Cortinariaceae	Agaricales	Agaricomycetes	Agaricomycotina
FJ039599	165403	Cortinarius semisanguineus	Cortinarius	Cortinariaceae	Agaricales	Agaricomycetes	Agaricomycotina
JF907922	165403	Cortinarius semisanguineus	Cortinarius	Cortinariaceae	Agaricales	Agaricomycetes	Agaricomycotina
FJ157147	165403	Cortinarius semisanguineus	Cortinarius	Cortinariaceae	Agaricales	Agaricomycetes	Agaricomycotina
FJ157107	165403	Cortinarius semisanguineus	Cortinarius	Cortinariaceae	Agaricales	Agaricomycetes	Agaricomycotina
FJ157071	165403	Cortinarius semisanguineus	Cortinarius	Cortinariaceae	Agaricales	Agaricomycetes	Agaricomycotina
FJ157070	165403	Cortinarius semisanguineus	Cortinarius	Cortinariaceae	Agaricales	Agaricomycetes	Agaricomycotina
FJ157068	165403	Cortinarius semisanguineus	Cortinarius	Cortinariaceae	Agaricales	Agaricomycetes	Agaricomycotina
FJ157066	165403	Cortinarius semisanguineus	Cortinarius	Cortinariaceae	Agaricales	Agaricomycetes	Agaricomycotina
FJ157065	165403	Cortinarius semisanguineus	Cortinarius	Cortinariaceae	Agaricales	Agaricomycetes	Agaricomycotina
FJ157013	165403	Cortinarius semisanguineus	Cortinarius	Cortinariaceae	Agaricales	Agaricomycetes	Agaricomycotina
EU821654	165403	Cortinarius semisanguineus	Cortinarius	Cortinariaceae	Agaricales	Agaricomycetes	Agaricomycotina
KC842415	165403	Cortinarius semisanguineus	Cortinarius	Cortinariaceae	Agaricales	Agaricomycetes	Agaricomycotina
JQ888162	165403	Cortinarius semisanguineus	Cortinarius	Cortinariaceae	Agaricales	Agaricomycetes	Agaricomycotina
KF732520	86076	Cortinarius percomis	Cortinarius	Cortinariaceae	Agaricales	Agaricomycetes	Agaricomycotina
KF732380	86076	Cortinarius percomis	Cortinarius	Cortinariaceae	Agaricales	Agaricomycetes	Agaricomycotina
NR_130242	86076	Cortinarius percomis	Cortinarius	Cortinariaceae	Agaricales	Agaricomycetes	Agaricomycotina
KC842452	86076	Cortinarius percomis	Cortinarius	Cortinariaceae	Agaricales	Agaricomycetes	Agaricomycotina
AY669529	86076	Cortinarius percomis	Cortinarius	Cortinariaceae	Agaricales	Agaricomycetes	Agaricomycotina
KC898357	1476203	Entoloma callichroum var. venustum	Entoloma	Entolomataceae	Agaricales	Agaricomycetes	Agaricomycotina
KC898356	1476203	Entoloma callichroum var. venustum	Entoloma	Entolomataceae	Agaricales	Agaricomycetes	Agaricomycotina
KC898355	1476203	Entoloma callichroum var. venustum	Entoloma	Entolomataceae	Agaricales	Agaricomycetes	Agaricomycotina
KC898354	1476203	Entoloma callichroum var. venustum	Entoloma	Entolomataceae	Agaricales	Agaricomycetes	Agaricomycotina
KC898353	1476203	Entoloma callichroum var. venustum	Entoloma	Entolomataceae	Agaricales	Agaricomycetes	Agaricomycotina
KC898352	1476203	Entoloma callichroum var. venustum	Entoloma	Entolomataceae	Agaricales	Agaricomycetes	Agaricomycotina
KC898351	1476203	Entoloma callichroum var. venustum	Entoloma	Entolomataceae	Agaricales	Agaricomycetes	Agaricomycotina
KM409414	54538	Tricholoma imbricatum	Tricholoma	Tricholomataceae	Agaricales	Agaricomycetes	Agaricomycotina
KM409413	54538	Tricholoma imbricatum	Tricholoma	Tricholomataceae	Agaricales	Agaricomycetes	Agaricomycotina
KC152251	54538	Tricholoma imbricatum	Tricholoma	Tricholomataceae	Agaricales	Agaricomycetes	Agaricomycotina
JQ888218	54538	Tricholoma imbricatum	Tricholoma	Tricholomataceae	Agaricales	Agaricomycetes	Agaricomycotina
AF462637	54538	Tricholoma imbricatum	Tricholoma	Tricholomataceae	Agaricales	Agaricomycetes	Agaricomycotina
AF462636	54538	Tricholoma imbricatum	Tricholoma	Tricholomataceae	Agaricales	Agaricomycetes	Agaricomycotina
JF907906	183876	Cortinarius bulliardii	Cortinarius	Cortinariaceae	Agaricales	Agaricomycetes	Agaricomycotina
JF907860	183876	Cortinarius bulliardii	Cortinarius	Cortinariaceae	Agaricales	Agaricomycetes	Agaricomycotina
JX114942	183876	Cortinarius bulliardii	Cortinarius	Cortinariaceae	Agaricales	Agaricomycetes	Agaricomycotina
AY669659	183876	Cortinarius bulliardii	Cortinarius	Cortinariaceae	Agaricales	Agaricomycetes	Agaricomycotina
JQ751212	1271822	Hebeloma parvicystidiatum	Hebeloma	Strophariaceae	Agaricales	Agaricomycetes	Agaricomycotina
JQ751201	1271822	Hebeloma parvicystidiatum	Hebeloma	Strophariaceae	Agaricales	Agaricomycetes	Agaricomycotina
JQ751199	1271822	Hebeloma parvicystidiatum	Hebeloma	Strophariaceae	Agaricales	Agaricomycetes	Agaricomycotina
JX536177	379719	Gymnopus hybridus	Gymnopus	Marasmiaceae	Agaricales	Agaricomycetes	Agaricomycotina
JX536176	379719	Gymnopus hybridus	Gymnopus	Marasmiaceae	Agaricales	Agaricomycetes	Agaricomycotina
JX536175	379719	Gymnopus hybridus	Gymnopus	Marasmiaceae	Agaricales	Agaricomycetes	Agaricomycotina
DQ449980	379719	Gymnopus hybridus	Gymnopus	Marasmiaceae	Agaricales	Agaricomycetes	Agaricomycotina
KF576325	527531	Megacollybia marginata	Megacollybia	Marasmiaceae	Agaricales	Agaricomycetes	Agaricomycotina
KF576324	527531	Megacollybia marginata	Megacollybia	Marasmiaceae	Agaricales	Agaricomycetes	Agaricomycotina
KF576323	527531	Megacollybia marginata	Megacollybia	Marasmiaceae	Agaricales	Agaricomycetes	Agaricomycotina
NR_119691	527531	Megacollybia marginata	Megacollybia	Marasmiaceae	Agaricales	Agaricomycetes	Agaricomycotina
EU623689	527531	Megacollybia marginata	Megacollybia	Marasmiaceae	Agaricales	Agaricomycetes	Agaricomycotina
EU623688	527531	Megacollybia marginata	Megacollybia	Marasmiaceae	Agaricales	Agaricomycetes	Agaricomycotina
EU623687	527531	Megacollybia marginata	Megacollybia	Marasmiaceae	Agaricales	Agaricomycetes	Agaricomycotina
EU623686	527531	Megacollybia marginata	Megacollybia	Marasmiaceae	Agaricales	Agaricomycetes	Agaricomycotina
EU623685	527531	Megacollybia marginata	Megacollybia	Marasmiaceae	Agaricales	Agaricomycetes	Agaricomycotina
EU623684	527531	Megacollybia marginata	Megacollybia	Marasmiaceae	Agaricales	Agaricomycetes	Agaricomycotina
EU623683	527531	Megacollybia marginata	Megacollybia	Marasmiaceae	Agaricales	Agaricomycetes	Agaricomycotina
EU623682	527531	Megacollybia marginata	Megacollybia	Marasmiaceae	Agaricales	Agaricomycetes	Agaricomycotina
EU623681	527531	Megacollybia marginata	Megacollybia	Marasmiaceae	Agaricales	Agaricomycetes	Agaricomycotina
KC422620	182632	Boletus reticulatus	Boletus	Boletaceae	Boletales	Agaricomycetes	Agaricomycotina
KC422619	182632	Boletus reticulatus	Boletus	Boletaceae	Boletales	Agaricomycetes	Agaricomycotina
KC422617	182632	Boletus reticulatus	Boletus	Boletaceae	Boletales	Agaricomycetes	Agaricomycotina
KC422612	182632	Boletus reticulatus	Boletus	Boletaceae	Boletales	Agaricomycetes	Agaricomycotina
KC422604	182632	Boletus reticulatus	Boletus	Boletaceae	Boletales	Agaricomycetes	Agaricomycotina
KC422584	182632	Boletus reticulatus	Boletus	Boletaceae	Boletales	Agaricomycetes	Agaricomycotina
KC422578	182632	Boletus reticulatus	Boletus	Boletaceae	Boletales	Agaricomycetes	Agaricomycotina
AB821462	182632	Boletus reticulatus	Boletus	Boletaceae	Boletales	Agaricomycetes	Agaricomycotina
AB821461	182632	Boletus reticulatus	Boletus	Boletaceae	Boletales	Agaricomycetes	Agaricomycotina
AB821460	182632	Boletus reticulatus	Boletus	Boletaceae	Boletales	Agaricomycetes	Agaricomycotina
AB821459	182632	Boletus reticulatus	Boletus	Boletaceae	Boletales	Agaricomycetes	Agaricomycotina
EU231944	182632	Boletus reticulatus	Boletus	Boletaceae	Boletales	Agaricomycetes	Agaricomycotina
JN020989	182632	Boletus reticulatus	Boletus	Boletaceae	Boletales	Agaricomycetes	Agaricomycotina
GQ283009	133750	Puccinia kuehnii	Puccinia	Pucciniaceae	Pucciniales	Pucciniomycetes	Pucciniomycotina
GQ283008	133750	Puccinia kuehnii	Puccinia	Pucciniaceae	Pucciniales	Pucciniomycetes	Pucciniomycotina
GQ283007	133750	Puccinia kuehnii	Puccinia	Pucciniaceae	Pucciniales	Pucciniomycetes	Pucciniomycotina
GQ283006	133750	Puccinia kuehnii	Puccinia	Pucciniaceae	Pucciniales	Pucciniomycetes	Pucciniomycotina
GQ283005	133750	Puccinia kuehnii	Puccinia	Pucciniaceae	Pucciniales	Pucciniomycetes	Pucciniomycotina
GQ283004	133750	Puccinia kuehnii	Puccinia	Pucciniaceae	Pucciniales	Pucciniomycetes	Pucciniomycotina
EU543434	133750	Puccinia kuehnii	Puccinia	Pucciniaceae	Pucciniales	Pucciniomycetes	Pucciniomycotina
FJ708571	133750	Puccinia kuehnii	Puccinia	Pucciniaceae	Pucciniales	Pucciniomycetes	Pucciniomycotina
FJ708570	133750	Puccinia kuehnii	Puccinia	Pucciniaceae	Pucciniales	Pucciniomycetes	Pucciniomycotina
FJ708569	133750	Puccinia kuehnii	Puccinia	Pucciniaceae	Pucciniales	Pucciniomycetes	Pucciniomycotina
FJ708568	133750	Puccinia kuehnii	Puccinia	Pucciniaceae	Pucciniales	Pucciniomycetes	Pucciniomycotina
FJ708567	133750	Puccinia kuehnii	Puccinia	Pucciniaceae	Pucciniales	Pucciniomycetes	Pucciniomycotina
FJ708566	133750	Puccinia kuehnii	Puccinia	Pucciniaceae	Pucciniales	Pucciniomycetes	Pucciniomycotina
FJ708565	133750	Puccinia kuehnii	Puccinia	Pucciniaceae	Pucciniales	Pucciniomycetes	Pucciniomycotina
FJ708564	133750	Puccinia kuehnii	Puccinia	Pucciniaceae	Pucciniales	Pucciniomycetes	Pucciniomycotina
FJ708563	133750	Puccinia kuehnii	Puccinia	Pucciniaceae	Pucciniales	Pucciniomycetes	Pucciniomycotina
FJ708562	133750	Puccinia kuehnii	Puccinia	Pucciniaceae	Pucciniales	Pucciniomycetes	Pucciniomycotina
FJ708561	133750	Puccinia kuehnii	Puccinia	Pucciniaceae	Pucciniales	Pucciniomycetes	Pucciniomycotina
FJ708560	133750	Puccinia kuehnii	Puccinia	Pucciniaceae	Pucciniales	Pucciniomycetes	Pucciniomycotina
FJ708559	133750	Puccinia kuehnii	Puccinia	Pucciniaceae	Pucciniales	Pucciniomycetes	Pucciniomycotina
FJ708558	133750	Puccinia kuehnii	Puccinia	Pucciniaceae	Pucciniales	Pucciniomycetes	Pucciniomycotina
FJ708557	133750	Puccinia kuehnii	Puccinia	Pucciniaceae	Pucciniales	Pucciniomycetes	Pucciniomycotina
FJ708556	133750	Puccinia kuehnii	Puccinia	Pucciniaceae	Pucciniales	Pucciniomycetes	Pucciniomycotina
FJ708555	133750	Puccinia kuehnii	Puccinia	Pucciniaceae	Pucciniales	Pucciniomycetes	Pucciniomycotina
FJ708554	133750	Puccinia kuehnii	Puccinia	Pucciniaceae	Pucciniales	Pucciniomycetes	Pucciniomycotina
FJ708553	133750	Puccinia kuehnii	Puccinia	Pucciniaceae	Pucciniales	Pucciniomycetes	Pucciniomycotina
FJ708552	133750	Puccinia kuehnii	Puccinia	Pucciniaceae	Pucciniales	Pucciniomycetes	Pucciniomycotina
FJ708551	133750	Puccinia kuehnii	Puccinia	Pucciniaceae	Pucciniales	Pucciniomycetes	Pucciniomycotina
FJ708550	133750	Puccinia kuehnii	Puccinia	Pucciniaceae	Pucciniales	Pucciniomycetes	Pucciniomycotina
FJ708549	133750	Puccinia kuehnii	Puccinia	Pucciniaceae	Pucciniales	Pucciniomycetes	Pucciniomycotina
FJ708548	133750	Puccinia kuehnii	Puccinia	Pucciniaceae	Pucciniales	Pucciniomycetes	Pucciniomycotina
FJ708547	133750	Puccinia kuehnii	Puccinia	Pucciniaceae	Pucciniales	Pucciniomycetes	Pucciniomycotina
AJ406049	133750	Puccinia kuehnii	Puccinia	Pucciniaceae	Pucciniales	Pucciniomycetes	Pucciniomycotina
AJ406048	133750	Puccinia kuehnii	Puccinia	Pucciniaceae	Pucciniales	Pucciniomycetes	Pucciniomycotina
AJ486873	197916	Calvatia cyathiformis var. cyathiformis	Calvatia	Agaricaceae	Agaricales	Agaricomycetes	Agaricomycotina
AJ486872	197916	Calvatia cyathiformis var. cyathiformis	Calvatia	Agaricaceae	Agaricales	Agaricomycetes	Agaricomycotina
AJ486868	197916	Calvatia cyathiformis var. cyathiformis	Calvatia	Agaricaceae	Agaricales	Agaricomycetes	Agaricomycotina
AJ486867	197916	Calvatia cyathiformis var. cyathiformis	Calvatia	Agaricaceae	Agaricales	Agaricomycetes	Agaricomycotina
AJ486866	197916	Calvatia cyathiformis var. cyathiformis	Calvatia	Agaricaceae	Agaricales	Agaricomycetes	Agaricomycotina
AJ486865	197916	Calvatia cyathiformis var. cyathiformis	Calvatia	Agaricaceae	Agaricales	Agaricomycetes	Agaricomycotina
AJ486864	197916	Calvatia cyathiformis var. cyathiformis	Calvatia	Agaricaceae	Agaricales	Agaricomycetes	Agaricomycotina
FJ039564	86083	Cortinarius evernius	Cortinarius	Cortinariaceae	Agaricales	Agaricomycetes	Agaricomycotina
FJ039563	86083	Cortinarius evernius	Cortinarius	Cortinariaceae	Agaricales	Agaricomycetes	Agaricomycotina
KC842401	86083	Cortinarius evernius	Cortinarius	Cortinariaceae	Agaricales	Agaricomycetes	Agaricomycotina
AY669686	86083	Cortinarius evernius	Cortinarius	Cortinariaceae	Agaricales	Agaricomycetes	Agaricomycotina
KR025579	593271	Lactarius obscuratus	Lactarius	Russulaceae	Russulales	Agaricomycetes	Agaricomycotina
KF432978	593271	Lactarius obscuratus	Lactarius	Russulaceae	Russulales	Agaricomycetes	Agaricomycotina
HQ714739	593271	Lactarius obscuratus	Lactarius	Russulaceae	Russulales	Agaricomycetes	Agaricomycotina
HQ714737	593271	Lactarius obscuratus	Lactarius	Russulaceae	Russulales	Agaricomycetes	Agaricomycotina
HQ714718	593271	Lactarius obscuratus	Lactarius	Russulaceae	Russulales	Agaricomycetes	Agaricomycotina
HQ714714	593271	Lactarius obscuratus	Lactarius	Russulaceae	Russulales	Agaricomycetes	Agaricomycotina
KM409440	56493	Thelephora terrestris	Thelephora	Thelephoraceae	Thelephorales	Agaricomycetes	Agaricomycotina
KM409435	56493	Thelephora terrestris	Thelephora	Thelephoraceae	Thelephorales	Agaricomycetes	Agaricomycotina
KM409429	56493	Thelephora terrestris	Thelephora	Thelephoraceae	Thelephorales	Agaricomycetes	Agaricomycotina
HM189966	56493	Thelephora terrestris	Thelephora	Thelephoraceae	Thelephorales	Agaricomycetes	Agaricomycotina
HM189965	56493	Thelephora terrestris	Thelephora	Thelephoraceae	Thelephorales	Agaricomycetes	Agaricomycotina
HM189964	56493	Thelephora terrestris	Thelephora	Thelephoraceae	Thelephorales	Agaricomycetes	Agaricomycotina
HM189963	56493	Thelephora terrestris	Thelephora	Thelephoraceae	Thelephorales	Agaricomycetes	Agaricomycotina
HM189962	56493	Thelephora terrestris	Thelephora	Thelephoraceae	Thelephorales	Agaricomycetes	Agaricomycotina
HM189961	56493	Thelephora terrestris	Thelephora	Thelephoraceae	Thelephorales	Agaricomycetes	Agaricomycotina
HM189959	56493	Thelephora terrestris	Thelephora	Thelephoraceae	Thelephorales	Agaricomycetes	Agaricomycotina
HM189958	56493	Thelephora terrestris	Thelephora	Thelephoraceae	Thelephorales	Agaricomycetes	Agaricomycotina
FJ532478	56493	Thelephora terrestris	Thelephora	Thelephoraceae	Thelephorales	Agaricomycetes	Agaricomycotina
EU525996	56493	Thelephora terrestris	Thelephora	Thelephoraceae	Thelephorales	Agaricomycetes	Agaricomycotina
GQ267490	56493	Thelephora terrestris	Thelephora	Thelephoraceae	Thelephorales	Agaricomycetes	Agaricomycotina
EU819444	56493	Thelephora terrestris	Thelephora	Thelephoraceae	Thelephorales	Agaricomycetes	Agaricomycotina
AY456370	56493	Thelephora terrestris	Thelephora	Thelephoraceae	Thelephorales	Agaricomycetes	Agaricomycotina
AY456369	56493	Thelephora terrestris	Thelephora	Thelephoraceae	Thelephorales	Agaricomycetes	Agaricomycotina
EU416302	201213	Lepiota brunneoincarnata	Lepiota	Agaricaceae	Agaricales	Agaricomycetes	Agaricomycotina
AY176355	201213	Lepiota brunneoincarnata	Lepiota	Agaricaceae	Agaricales	Agaricomycetes	Agaricomycotina
AF482875	201213	Lepiota brunneoincarnata	Lepiota	Agaricaceae	Agaricales	Agaricomycetes	Agaricomycotina
KM983687	670514	Pluteus podospileus	Pluteus	Pluteaceae	Agaricales	Agaricomycetes	Agaricomycotina
KM983686	670514	Pluteus podospileus	Pluteus	Pluteaceae	Agaricales	Agaricomycetes	Agaricomycotina
HM562122	670514	Pluteus podospileus	Pluteus	Pluteaceae	Agaricales	Agaricomycetes	Agaricomycotina
HM562049	670514	Pluteus podospileus	Pluteus	Pluteaceae	Agaricales	Agaricomycetes	Agaricomycotina
FJ774085	670514	Pluteus podospileus	Pluteus	Pluteaceae	Agaricales	Agaricomycetes	Agaricomycotina
DQ450042	379721	Gymnopus subcyathiformis	Gymnopus	Marasmiaceae	Agaricales	Agaricomycetes	Agaricomycotina
DQ450041	379721	Gymnopus subcyathiformis	Gymnopus	Marasmiaceae	Agaricales	Agaricomycetes	Agaricomycotina
DQ450040	379721	Gymnopus subcyathiformis	Gymnopus	Marasmiaceae	Agaricales	Agaricomycetes	Agaricomycotina
DQ450039	379721	Gymnopus subcyathiformis	Gymnopus	Marasmiaceae	Agaricales	Agaricomycetes	Agaricomycotina
DQ450038	379721	Gymnopus subcyathiformis	Gymnopus	Marasmiaceae	Agaricales	Agaricomycetes	Agaricomycotina
DQ450037	379721	Gymnopus subcyathiformis	Gymnopus	Marasmiaceae	Agaricales	Agaricomycetes	Agaricomycotina
EU623724	527534	Megacollybia fallax	Megacollybia	Marasmiaceae	Agaricales	Agaricomycetes	Agaricomycotina
EU623723	527534	Megacollybia fallax	Megacollybia	Marasmiaceae	Agaricales	Agaricomycetes	Agaricomycotina
EU623722	527534	Megacollybia fallax	Megacollybia	Marasmiaceae	Agaricales	Agaricomycetes	Agaricomycotina
EU623721	527534	Megacollybia fallax	Megacollybia	Marasmiaceae	Agaricales	Agaricomycetes	Agaricomycotina
EU623720	527534	Megacollybia fallax	Megacollybia	Marasmiaceae	Agaricales	Agaricomycetes	Agaricomycotina
EU623719	527534	Megacollybia fallax	Megacollybia	Marasmiaceae	Agaricales	Agaricomycetes	Agaricomycotina
EU623718	527534	Megacollybia fallax	Megacollybia	Marasmiaceae	Agaricales	Agaricomycetes	Agaricomycotina
EU623717	527534	Megacollybia fallax	Megacollybia	Marasmiaceae	Agaricales	Agaricomycetes	Agaricomycotina
EU623716	527534	Megacollybia fallax	Megacollybia	Marasmiaceae	Agaricales	Agaricomycetes	Agaricomycotina
EU623715	527534	Megacollybia fallax	Megacollybia	Marasmiaceae	Agaricales	Agaricomycetes	Agaricomycotina
EU623714	527534	Megacollybia fallax	Megacollybia	Marasmiaceae	Agaricales	Agaricomycetes	Agaricomycotina
KP013053	239206	Trametes polyzona	Trametes	Polyporaceae	Polyporales	Agaricomycetes	Agaricomycotina
JN645068	239206	Trametes polyzona	Trametes	Polyporaceae	Polyporales	Agaricomycetes	Agaricomycotina
JN164980	239206	Trametes polyzona	Trametes	Polyporaceae	Polyporales	Agaricomycetes	Agaricomycotina
JN164979	239206	Trametes polyzona	Trametes	Polyporaceae	Polyporales	Agaricomycetes	Agaricomycotina
HQ604787	165583	Inocybe dulcamara	Inocybe	Inocybaceae	Agaricales	Agaricomycetes	Agaricomycotina
HQ604784	165583	Inocybe dulcamara	Inocybe	Inocybaceae	Agaricales	Agaricomycetes	Agaricomycotina
HQ604782	165583	Inocybe dulcamara	Inocybe	Inocybaceae	Agaricales	Agaricomycetes	Agaricomycotina
HQ604781	165583	Inocybe dulcamara	Inocybe	Inocybaceae	Agaricales	Agaricomycetes	Agaricomycotina
HQ604778	165583	Inocybe dulcamara	Inocybe	Inocybaceae	Agaricales	Agaricomycetes	Agaricomycotina
AM882865	165583	Inocybe dulcamara	Inocybe	Inocybaceae	Agaricales	Agaricomycetes	Agaricomycotina
AM882863	165583	Inocybe dulcamara	Inocybe	Inocybaceae	Agaricales	Agaricomycetes	Agaricomycotina
AM882859	165583	Inocybe dulcamara	Inocybe	Inocybaceae	Agaricales	Agaricomycetes	Agaricomycotina
AM882854	165583	Inocybe dulcamara	Inocybe	Inocybaceae	Agaricales	Agaricomycetes	Agaricomycotina
NR_119930	994774	Cortinarius luteo-ornatus	Cortinarius	Cortinariaceae	Agaricales	Agaricomycetes	Agaricomycotina
HQ845141	994774	Cortinarius luteo-ornatus	Cortinarius	Cortinariaceae	Agaricales	Agaricomycetes	Agaricomycotina
HQ845140	994774	Cortinarius luteo-ornatus	Cortinarius	Cortinariaceae	Agaricales	Agaricomycetes	Agaricomycotina
HQ845139	994774	Cortinarius luteo-ornatus	Cortinarius	Cortinariaceae	Agaricales	Agaricomycetes	Agaricomycotina
HQ845138	994774	Cortinarius luteo-ornatus	Cortinarius	Cortinariaceae	Agaricales	Agaricomycetes	Agaricomycotina
HQ845137	994774	Cortinarius luteo-ornatus	Cortinarius	Cortinariaceae	Agaricales	Agaricomycetes	Agaricomycotina
HQ845136	994774	Cortinarius luteo-ornatus	Cortinarius	Cortinariaceae	Agaricales	Agaricomycetes	Agaricomycotina
HQ845134	994774	Cortinarius luteo-ornatus	Cortinarius	Cortinariaceae	Agaricales	Agaricomycetes	Agaricomycotina
HQ845133	994774	Cortinarius luteo-ornatus	Cortinarius	Cortinariaceae	Agaricales	Agaricomycetes	Agaricomycotina
HQ845131	994774	Cortinarius luteo-ornatus	Cortinarius	Cortinariaceae	Agaricales	Agaricomycetes	Agaricomycotina
HQ845130	994774	Cortinarius luteo-ornatus	Cortinarius	Cortinariaceae	Agaricales	Agaricomycetes	Agaricomycotina
JN942826	994774	Cortinarius luteo-ornatus	Cortinarius	Cortinariaceae	Agaricales	Agaricomycetes	Agaricomycotina
JN942824	994774	Cortinarius luteo-ornatus	Cortinarius	Cortinariaceae	Agaricales	Agaricomycetes	Agaricomycotina
KM983699	181532	Pluteus romellii	Pluteus	Pluteaceae	Agaricales	Agaricomycetes	Agaricomycotina
KM983698	181532	Pluteus romellii	Pluteus	Pluteaceae	Agaricales	Agaricomycetes	Agaricomycotina
HM562183	181532	Pluteus romellii	Pluteus	Pluteaceae	Agaricales	Agaricomycetes	Agaricomycotina
HM562123	181532	Pluteus romellii	Pluteus	Pluteaceae	Agaricales	Agaricomycetes	Agaricomycotina
HM562078	181532	Pluteus romellii	Pluteus	Pluteaceae	Agaricales	Agaricomycetes	Agaricomycotina
HM562062	181532	Pluteus romellii	Pluteus	Pluteaceae	Agaricales	Agaricomycetes	Agaricomycotina
HM562054	181532	Pluteus romellii	Pluteus	Pluteaceae	Agaricales	Agaricomycetes	Agaricomycotina
KF306034	181532	Pluteus romellii	Pluteus	Pluteaceae	Agaricales	Agaricomycetes	Agaricomycotina
KC147675	181532	Pluteus romellii	Pluteus	Pluteaceae	Agaricales	Agaricomycetes	Agaricomycotina
FJ774073	181532	Pluteus romellii	Pluteus	Pluteaceae	Agaricales	Agaricomycetes	Agaricomycotina
KF373782	937743	Hymenopellis radicata	Hymenopellis	Physalacriaceae	Agaricales	Agaricomycetes	Agaricomycotina
GQ913392	937743	Hymenopellis radicata	Hymenopellis	Physalacriaceae	Agaricales	Agaricomycetes	Agaricomycotina
GQ913391	937743	Hymenopellis radicata	Hymenopellis	Physalacriaceae	Agaricales	Agaricomycetes	Agaricomycotina
GQ913390	937743	Hymenopellis radicata	Hymenopellis	Physalacriaceae	Agaricales	Agaricomycetes	Agaricomycotina
GQ913389	937743	Hymenopellis radicata	Hymenopellis	Physalacriaceae	Agaricales	Agaricomycetes	Agaricomycotina
GQ913388	937743	Hymenopellis radicata	Hymenopellis	Physalacriaceae	Agaricales	Agaricomycetes	Agaricomycotina
GQ913386	937743	Hymenopellis radicata	Hymenopellis	Physalacriaceae	Agaricales	Agaricomycetes	Agaricomycotina
GQ913384	937743	Hymenopellis radicata	Hymenopellis	Physalacriaceae	Agaricales	Agaricomycetes	Agaricomycotina
GQ913383	937743	Hymenopellis radicata	Hymenopellis	Physalacriaceae	Agaricales	Agaricomycetes	Agaricomycotina
GQ913380	937743	Hymenopellis radicata	Hymenopellis	Physalacriaceae	Agaricales	Agaricomycetes	Agaricomycotina
GQ913374	937743	Hymenopellis radicata	Hymenopellis	Physalacriaceae	Agaricales	Agaricomycetes	Agaricomycotina
LC001791	150782	Astraeus hygrometricus	Astraeus	Diplocystidiaceae	Boletales	Agaricomycetes	Agaricomycotina
LC001790	150782	Astraeus hygrometricus	Astraeus	Diplocystidiaceae	Boletales	Agaricomycetes	Agaricomycotina
LC001789	150782	Astraeus hygrometricus	Astraeus	Diplocystidiaceae	Boletales	Agaricomycetes	Agaricomycotina
LC001788	150782	Astraeus hygrometricus	Astraeus	Diplocystidiaceae	Boletales	Agaricomycetes	Agaricomycotina
LC001787	150782	Astraeus hygrometricus	Astraeus	Diplocystidiaceae	Boletales	Agaricomycetes	Agaricomycotina
AB985501	150782	Astraeus hygrometricus	Astraeus	Diplocystidiaceae	Boletales	Agaricomycetes	Agaricomycotina
AB985500	150782	Astraeus hygrometricus	Astraeus	Diplocystidiaceae	Boletales	Agaricomycetes	Agaricomycotina
AB985499	150782	Astraeus hygrometricus	Astraeus	Diplocystidiaceae	Boletales	Agaricomycetes	Agaricomycotina
KC152070	150782	Astraeus hygrometricus	Astraeus	Diplocystidiaceae	Boletales	Agaricomycetes	Agaricomycotina
KM052527	67733	Amanita subjunquillea	Amanita	Amanitaceae	Agaricales	Agaricomycetes	Agaricomycotina
KJ466428	67733	Amanita subjunquillea	Amanita	Amanitaceae	Agaricales	Agaricomycetes	Agaricomycotina
KJ466427	67733	Amanita subjunquillea	Amanita	Amanitaceae	Agaricales	Agaricomycetes	Agaricomycotina
KJ466426	67733	Amanita subjunquillea	Amanita	Amanitaceae	Agaricales	Agaricomycetes	Agaricomycotina
KJ466425	67733	Amanita subjunquillea	Amanita	Amanitaceae	Agaricales	Agaricomycetes	Agaricomycotina
KJ466424	67733	Amanita subjunquillea	Amanita	Amanitaceae	Agaricales	Agaricomycetes	Agaricomycotina
KJ466423	67733	Amanita subjunquillea	Amanita	Amanitaceae	Agaricales	Agaricomycetes	Agaricomycotina
KJ466422	67733	Amanita subjunquillea	Amanita	Amanitaceae	Agaricales	Agaricomycetes	Agaricomycotina
KF245920	67733	Amanita subjunquillea	Amanita	Amanitaceae	Agaricales	Agaricomycetes	Agaricomycotina
JX998034	67733	Amanita subjunquillea	Amanita	Amanitaceae	Agaricales	Agaricomycetes	Agaricomycotina
JX998033	67733	Amanita subjunquillea	Amanita	Amanitaceae	Agaricales	Agaricomycetes	Agaricomycotina
JX998032	67733	Amanita subjunquillea	Amanita	Amanitaceae	Agaricales	Agaricomycetes	Agaricomycotina
FJ176733	67733	Amanita subjunquillea	Amanita	Amanitaceae	Agaricales	Agaricomycetes	Agaricomycotina
FJ176732	67733	Amanita subjunquillea	Amanita	Amanitaceae	Agaricales	Agaricomycetes	Agaricomycotina
FJ176731	67733	Amanita subjunquillea	Amanita	Amanitaceae	Agaricales	Agaricomycetes	Agaricomycotina
FJ176730	67733	Amanita subjunquillea	Amanita	Amanitaceae	Agaricales	Agaricomycetes	Agaricomycotina
FJ176729	67733	Amanita subjunquillea	Amanita	Amanitaceae	Agaricales	Agaricomycetes	Agaricomycotina
KM360141	40450	Piptoporus betulinus	Piptoporus	Fomitopsidaceae	Polyporales	Agaricomycetes	Agaricomycotina
KM463010	40450	Piptoporus betulinus	Piptoporus	Fomitopsidaceae	Polyporales	Agaricomycetes	Agaricomycotina
JX109856	40450	Piptoporus betulinus	Piptoporus	Fomitopsidaceae	Polyporales	Agaricomycetes	Agaricomycotina
KC585374	40450	Piptoporus betulinus	Piptoporus	Fomitopsidaceae	Polyporales	Agaricomycetes	Agaricomycotina
KC585373	40450	Piptoporus betulinus	Piptoporus	Fomitopsidaceae	Polyporales	Agaricomycetes	Agaricomycotina
KC585372	40450	Piptoporus betulinus	Piptoporus	Fomitopsidaceae	Polyporales	Agaricomycetes	Agaricomycotina
KC585371	40450	Piptoporus betulinus	Piptoporus	Fomitopsidaceae	Polyporales	Agaricomycetes	Agaricomycotina
JN616422	1143146	Melanoleuca arcuata	Melanoleuca	Tricholomataceae	Agaricales	Agaricomycetes	Agaricomycotina
JX429132	1143146	Melanoleuca arcuata	Melanoleuca	Tricholomataceae	Agaricales	Agaricomycetes	Agaricomycotina
JX429187	1143146	Melanoleuca arcuata	Melanoleuca	Tricholomataceae	Agaricales	Agaricomycetes	Agaricomycotina
JX429186	1143146	Melanoleuca arcuata	Melanoleuca	Tricholomataceae	Agaricales	Agaricomycetes	Agaricomycotina
KJ028058	1333627	Amyloporia sitchensis	Amyloporia	Polyporaceae	Polyporales	Agaricomycetes	Agaricomycotina
KJ028057	1333627	Amyloporia sitchensis	Amyloporia	Polyporaceae	Polyporales	Agaricomycetes	Agaricomycotina
KJ028056	1333627	Amyloporia sitchensis	Amyloporia	Polyporaceae	Polyporales	Agaricomycetes	Agaricomycotina
KJ028055	1333627	Amyloporia sitchensis	Amyloporia	Polyporaceae	Polyporales	Agaricomycetes	Agaricomycotina
KJ028054	1333627	Amyloporia sitchensis	Amyloporia	Polyporaceae	Polyporales	Agaricomycetes	Agaricomycotina
KJ028053	1333627	Amyloporia sitchensis	Amyloporia	Polyporaceae	Polyporales	Agaricomycetes	Agaricomycotina
KJ028052	1333627	Amyloporia sitchensis	Amyloporia	Polyporaceae	Polyporales	Agaricomycetes	Agaricomycotina
KJ028051	1333627	Amyloporia sitchensis	Amyloporia	Polyporaceae	Polyporales	Agaricomycetes	Agaricomycotina
KJ028050	1333627	Amyloporia sitchensis	Amyloporia	Polyporaceae	Polyporales	Agaricomycetes	Agaricomycotina
KJ028049	1333627	Amyloporia sitchensis	Amyloporia	Polyporaceae	Polyporales	Agaricomycetes	Agaricomycotina
KC585252	1333627	Amyloporia sitchensis	Amyloporia	Polyporaceae	Polyporales	Agaricomycetes	Agaricomycotina
KC152199	181337	Rhizopogon fallax	Rhizopogon	Rhizopogonaceae	Boletales	Agaricomycetes	Agaricomycotina
KC152198	181337	Rhizopogon fallax	Rhizopogon	Rhizopogonaceae	Boletales	Agaricomycetes	Agaricomycotina
KC152197	181337	Rhizopogon fallax	Rhizopogon	Rhizopogonaceae	Boletales	Agaricomycetes	Agaricomycotina
KC152193	181337	Rhizopogon fallax	Rhizopogon	Rhizopogonaceae	Boletales	Agaricomycetes	Agaricomycotina
KC152191	181337	Rhizopogon fallax	Rhizopogon	Rhizopogonaceae	Boletales	Agaricomycetes	Agaricomycotina
KC152187	181337	Rhizopogon fallax	Rhizopogon	Rhizopogonaceae	Boletales	Agaricomycetes	Agaricomycotina
KC152186	181337	Rhizopogon fallax	Rhizopogon	Rhizopogonaceae	Boletales	Agaricomycetes	Agaricomycotina
KC152185	181337	Rhizopogon fallax	Rhizopogon	Rhizopogonaceae	Boletales	Agaricomycetes	Agaricomycotina
KP835678	182033	Xeromphalina campanella	Xeromphalina	Mycenaceae	Agaricales	Agaricomycetes	Agaricomycotina
KM024575	182033	Xeromphalina campanella	Xeromphalina	Mycenaceae	Agaricales	Agaricomycetes	Agaricomycotina
KM024565	182033	Xeromphalina campanella	Xeromphalina	Mycenaceae	Agaricales	Agaricomycetes	Agaricomycotina
KM024564	182033	Xeromphalina campanella	Xeromphalina	Mycenaceae	Agaricales	Agaricomycetes	Agaricomycotina
KM024563	182033	Xeromphalina campanella	Xeromphalina	Mycenaceae	Agaricales	Agaricomycetes	Agaricomycotina
KM024562	182033	Xeromphalina campanella	Xeromphalina	Mycenaceae	Agaricales	Agaricomycetes	Agaricomycotina
KM024561	182033	Xeromphalina campanella	Xeromphalina	Mycenaceae	Agaricales	Agaricomycetes	Agaricomycotina
KM024560	182033	Xeromphalina campanella	Xeromphalina	Mycenaceae	Agaricales	Agaricomycetes	Agaricomycotina
KM024557	182033	Xeromphalina campanella	Xeromphalina	Mycenaceae	Agaricales	Agaricomycetes	Agaricomycotina
KM024556	182033	Xeromphalina campanella	Xeromphalina	Mycenaceae	Agaricales	Agaricomycetes	Agaricomycotina
KM024555	182033	Xeromphalina campanella	Xeromphalina	Mycenaceae	Agaricales	Agaricomycetes	Agaricomycotina
KM024554	182033	Xeromphalina campanella	Xeromphalina	Mycenaceae	Agaricales	Agaricomycetes	Agaricomycotina
KM024553	182033	Xeromphalina campanella	Xeromphalina	Mycenaceae	Agaricales	Agaricomycetes	Agaricomycotina
KM024552	182033	Xeromphalina campanella	Xeromphalina	Mycenaceae	Agaricales	Agaricomycetes	Agaricomycotina
KM024551	182033	Xeromphalina campanella	Xeromphalina	Mycenaceae	Agaricales	Agaricomycetes	Agaricomycotina
KM024550	182033	Xeromphalina campanella	Xeromphalina	Mycenaceae	Agaricales	Agaricomycetes	Agaricomycotina
KM024549	182033	Xeromphalina campanella	Xeromphalina	Mycenaceae	Agaricales	Agaricomycetes	Agaricomycotina
KM024548	182033	Xeromphalina campanella	Xeromphalina	Mycenaceae	Agaricales	Agaricomycetes	Agaricomycotina
KM024547	182033	Xeromphalina campanella	Xeromphalina	Mycenaceae	Agaricales	Agaricomycetes	Agaricomycotina
KM024546	182033	Xeromphalina campanella	Xeromphalina	Mycenaceae	Agaricales	Agaricomycetes	Agaricomycotina
KM024544	182033	Xeromphalina campanella	Xeromphalina	Mycenaceae	Agaricales	Agaricomycetes	Agaricomycotina
KM024543	182033	Xeromphalina campanella	Xeromphalina	Mycenaceae	Agaricales	Agaricomycetes	Agaricomycotina
KM024542	182033	Xeromphalina campanella	Xeromphalina	Mycenaceae	Agaricales	Agaricomycetes	Agaricomycotina
KM024541	182033	Xeromphalina campanella	Xeromphalina	Mycenaceae	Agaricales	Agaricomycetes	Agaricomycotina
KM024540	182033	Xeromphalina campanella	Xeromphalina	Mycenaceae	Agaricales	Agaricomycetes	Agaricomycotina
KM024539	182033	Xeromphalina campanella	Xeromphalina	Mycenaceae	Agaricales	Agaricomycetes	Agaricomycotina
KM024538	182033	Xeromphalina campanella	Xeromphalina	Mycenaceae	Agaricales	Agaricomycetes	Agaricomycotina
KM024537	182033	Xeromphalina campanella	Xeromphalina	Mycenaceae	Agaricales	Agaricomycetes	Agaricomycotina
KM024536	182033	Xeromphalina campanella	Xeromphalina	Mycenaceae	Agaricales	Agaricomycetes	Agaricomycotina
KM024535	182033	Xeromphalina campanella	Xeromphalina	Mycenaceae	Agaricales	Agaricomycetes	Agaricomycotina
[truncated: 5,732 more rows]
